# Supplementary material for: Dibromido[(1R,2R,N 1 S)-N-(pyridin-2-ylmeth­yl)cyclo­hexane-1,2-diamine-κ3 N,N′,N′′]cadmium
Source: Acta Crystallogr Sect E Struct Rep Online. 2011 Mar 2;67(Pt 4):m392. doi: 10.1107/S1600536811007033 (PMC3099840; doi:10.1107/S1600536811007033)
Supplement: Supplementary file 1 [file e-67-0m392-sup1.cif]

##############################################################################
###                                                                        ###
###        Electronic paper (Acta Crystallographica Section E)             ###
###                                                                        ###
##############################################################################
#                                                                            #
# This CIF contains the data in a paper accepted for publication in Acta     #
# Crystallographica Section E. It conforms to the requirements of Notes      #
# for Authors for Section E, and has been peer reviewed under the auspices   #
# of the IUCr Commission on Journals.                                        #
#                                                                            #
# Full details of the Crystallographic Information File format               #
# are given in the paper "The Crystallographic Information File (CIF):       #
# a New Standard Archive File for Crystallography" by S. R. Hall, F. H.      #
# Allen and I. D. Brown [Acta Cryst. (1991), A47, 655-685].                  #
#                                                                            #
# The current version of the core CIF dictionary is obtainable from          #
# ftp://ftp.iucr.org/pub/cif_core.dic. The current version number is 2.4.    #
#                                                                            #
# Software is freely available for graphical display of the structure(s) in  #
# this CIF.  For information consult the CIF home page http://www.iucr.org/  #
# cif/home.html                                                              #
#                                                                            #
# This file may be used for bona fide research purposes within the           #
# scientific community so long as proper attribution is given to the journal # 
# article from which it was obtained.                                        #
#                                                                            #
##############################################################################
                                             
data_I
_audit_creation_method     SHELXL-97
_chemical_name_systematic
;
Dibromido[(1<i>R</i>,2<i>R</i>,<i>N</i>^1^<i>S</i>)-<i>N</i>-(pyridin-2-
ylmethyl)cyclohexane-1,2-diamine-\k^3^<i>N</i>,<i>N</i>',<i>N</i>'']cadmium
;
_chemical_name_common     ?
_chemical_formula_moiety     'C12 H19 Br2 Cd N3'
_chemical_formula_sum     'C12 H19 Br2 Cd N3'
_chemical_formula_iupac     '[Cd Br2 (C12 H19 N3)]'
_chemical_formula_weight     477.52
_chemical_melting_point     ?
_symmetry_cell_setting     orthorhombic
_symmetry_space_group_name_H-M     'P 21 21 21'
_symmetry_space_group_name_Hall     'P 2ac 2ab'
loop_
    _symmetry_equiv_pos_as_xyz
    'x, y, z'
    '-x+1/2, -y, z+1/2'
    '-x, y+1/2, -z+1/2'
    'x+1/2, -y+1/2, -z'
_cell_length_a     8.7153(16)
_cell_length_b     9.1978(17)
_cell_length_c     19.759(4)
_cell_angle_alpha     90.00
_cell_angle_beta     90.00
_cell_angle_gamma     90.00
_cell_volume     1583.9(5)
_cell_formula_units_Z     4
_cell_measurement_reflns_used     792
_cell_measurement_theta_min     2.45
_cell_measurement_theta_max     28.0
_cell_measurement_temperature     173(2)
_exptl_crystal_description     block
_exptl_crystal_colour     yellow
_exptl_crystal_size_max     0.12
_exptl_crystal_size_mid     0.09
_exptl_crystal_size_min     0.08
_exptl_crystal_density_diffrn     2.003
_exptl_crystal_density_meas     ?
_exptl_crystal_density_method     'not measured'
_exptl_crystal_F_000     920
_exptl_absorpt_coefficient_mu     6.412
_exptl_absorpt_correction_type     multi-scan
_exptl_absorpt_process_details     '(SADABS; Sheldrick, 2008)'
_exptl_absorpt_correction_T_min     0.5133
_exptl_absorpt_correction_T_max     0.6280
_exptl_special_details
;
;
_diffrn_ambient_temperature     173(2)
_diffrn_radiation_type     MoK\a
_diffrn_radiation_wavelength     0.71073
_diffrn_radiation_source     'fine-focus sealed tube'
_diffrn_radiation_monochromator     graphite
_diffrn_measurement_device_type     'Bruker SMART APEX CCD'
_diffrn_measurement_method     '\f and \w'
_diffrn_detector_area_resol_mean     ?
_diffrn_reflns_number     9389
_diffrn_reflns_av_R_equivalents     0.0482
_diffrn_reflns_av_sigmaI/netI     0.0671
_diffrn_reflns_theta_min     2.44
_diffrn_reflns_theta_max     25.99
_diffrn_reflns_theta_full     25.99
_diffrn_measured_fraction_theta_max     0.988
_diffrn_measured_fraction_theta_full     0.988
_diffrn_reflns_limit_h_min     -10
_diffrn_reflns_limit_h_max     9
_diffrn_reflns_limit_k_min     -11
_diffrn_reflns_limit_k_max     10
_diffrn_reflns_limit_l_min     -23
_diffrn_reflns_limit_l_max     22
_diffrn_standards_number     ?
_diffrn_standards_interval_count     ?
_diffrn_standards_interval_time     ?
_diffrn_standards_decay_%     ?
_refine_special_details
;
Refinement of <i>F</i>^2^ against ALL reflections. The weighted <i>R</i>-factor
<i>wR</i> and goodness of fit <i>S</i> are based on <i>F</i>^2^, conventional
<i>R</i>-factors <i>R</i> are based on <i>F</i>, with <i>F</i> set to zero for
negative <i>F</i>^2^. The threshold expression of <i>F</i>^2^ >
\s(<i>F</i>^2^) is used only for calculating <i>R</i>-factors(gt) <i>etc</i>.
and is not relevant to the choice of reflections for refinement.
<i>R</i>-factors based on <i>F</i>^2^ are statistically about twice as large
as those based on <i>F</i>, and <i>R</i>- factors based on ALL data will be
even larger.
;
_reflns_number_total     3048
_reflns_number_gt     2348
_reflns_threshold_expression     I>2\s(I)
_refine_ls_structure_factor_coef     Fsqd
_refine_ls_matrix_type     full
_refine_ls_R_factor_all     0.0565
_refine_ls_R_factor_gt     0.0333
_refine_ls_wR_factor_gt     0.0466
_refine_ls_wR_factor_ref     0.0519
_refine_ls_goodness_of_fit_ref     0.964
_refine_ls_restrained_S_all     0.964
_refine_ls_number_reflns     3048
_refine_ls_number_parameters     163
_refine_ls_number_restraints     0
_refine_ls_hydrogen_treatment     constr
_refine_ls_weighting_scheme     calc
_refine_ls_weighting_details
         'calc w=1/[\s^2^(Fo^2^)+(0.0014P)^2^+0.1000P] where P=(Fo^2^+2Fc^2^)/3'
_atom_sites_solution_hydrogens     geom
_atom_sites_solution_primary     direct
_atom_sites_solution_secondary     difmap
_refine_ls_shift/su_max     0.000
_refine_ls_shift/su_mean     0.000
_refine_diff_density_max     0.486
_refine_diff_density_min     -0.475
_refine_ls_extinction_method     none
_refine_ls_extinction_coef     ?
_refine_ls_abs_structure_details     'Flack (1983), 1244 Friedel pairs'
_refine_ls_abs_structure_Flack     0.049(11)
loop_
    _atom_type_symbol
    _atom_type_description
    _atom_type_scat_dispersion_real
    _atom_type_scat_dispersion_imag
    _atom_type_scat_source
    'C' 'C' 0.0033 0.0016
                         'International Tables Vol C Tables 4.2.6.8 and 6.1.1.4'
    'H' 'H' 0.0000 0.0000
                         'International Tables Vol C Tables 4.2.6.8 and 6.1.1.4'
    'N' 'N' 0.0061 0.0033
                         'International Tables Vol C Tables 4.2.6.8 and 6.1.1.4'
    'Br' 'Br' -0.2901 2.4595
                         'International Tables Vol C Tables 4.2.6.8 and 6.1.1.4'
    'Cd' 'Cd' -0.8075 1.2024
                         'International Tables Vol C Tables 4.2.6.8 and 6.1.1.4'
_computing_data_collection     'SMART (Bruker, 2000)'
_computing_cell_refinement     'SAINT-Plus (Bruker, 2000)'
_computing_data_reduction     'SAINT-Plus (Bruker, 2000)'
_computing_structure_solution     'SHELXTL (Sheldrick, 2008)'
_computing_structure_refinement     'SHELXL97 (Sheldrick, 2008)'
_computing_molecular_graphics
;
ORTEPIII (Burnett & Johnson, 1996), ORTEP-3 for Windows (Farrugia,
1997)
and PLATON (Spek, 2009)
;
_computing_publication_material     'SHELXTL (Sheldrick, 2008)'
loop_
    _atom_site_type_symbol
    _atom_site_label
    _atom_site_fract_x
    _atom_site_fract_y
    _atom_site_fract_z
    _atom_site_U_iso_or_equiv
    _atom_site_adp_type
    _atom_site_calc_flag
    _atom_site_refinement_flags
    _atom_site_occupancy
    _atom_site_disorder_assembly
    _atom_site_disorder_group
    Cd Cd1 0.24783(5) 0.10173(5) 0.207493(18) 0.03280(11) Uani d . 1 . .
    Br Br1 0.29207(7) -0.17278(7) 0.18146(3) 0.04158(18) Uani d . 1 . .
    Br Br2 0.35856(7) 0.29959(7) 0.13039(3) 0.04411(18) Uani d . 1 . .
    C C1 -0.0384(8) 0.1320(7) 0.0949(3) 0.052(2) Uani d . 1 . .
    H H1A 0.0404 0.1650 0.0654 0.062 Uiso calc R 1 . .
    C C2 -0.1845(8) 0.1196(8) 0.0697(3) 0.062(2) Uani d . 1 . .
    H H2A -0.2071 0.1427 0.0239 0.075 Uiso calc R 1 . .
    C C3 -0.2968(8) 0.0725(8) 0.1131(4) 0.065(2) Uani d . 1 . .
    H H3A -0.3993 0.0630 0.0973 0.077 Uiso calc R 1 . .
    C C4 -0.2620(8) 0.0390(7) 0.1792(3) 0.0499(16) Uani d . 1 . .
    H H4A -0.3396 0.0064 0.2094 0.060 Uiso calc R 1 . .
    C C5 -0.1119(7) 0.0538(6) 0.2009(3) 0.0353(15) Uani d . 1 . .
    C C6 -0.0630(6) 0.0155(7) 0.2716(3) 0.0373(16) Uani d . 1 . .
    H H6A -0.1516 0.0257 0.3026 0.045 Uiso calc R 1 . .
    H H6B -0.0290 -0.0872 0.2728 0.045 Uiso calc R 1 . .
    C C7 0.1349(6) 0.0623(6) 0.3592(3) 0.0336(15) Uani d . 1 . .
    H H7A 0.1528 -0.0449 0.3564 0.040 Uiso calc R 1 . .
    C C8 0.0343(7) 0.0913(8) 0.4213(3) 0.0448(18) Uani d . 1 . .
    H H8A 0.0029 0.1947 0.4214 0.054 Uiso calc R 1 . .
    H H8B -0.0599 0.0314 0.4181 0.054 Uiso calc R 1 . .
    C C9 0.1152(7) 0.0572(7) 0.4877(3) 0.0508(19) Uani d . 1 . .
    H H9A 0.0488 0.0868 0.5260 0.061 Uiso calc R 1 . .
    H H9B 0.1323 -0.0490 0.4911 0.061 Uiso calc R 1 . .
    C C10 0.2669(8) 0.1347(7) 0.4929(3) 0.0550(19) Uani d . 1 . .
    H H10A 0.3191 0.1056 0.5353 0.066 Uiso calc R 1 . .
    H H10B 0.2492 0.2410 0.4946 0.066 Uiso calc R 1 . .
    C C11 0.3695(7) 0.0987(8) 0.4326(3) 0.0499(18) Uani d . 1 . .
    H H11A 0.4665 0.1542 0.4362 0.060 Uiso calc R 1 . .
    H H11B 0.3950 -0.0062 0.4333 0.060 Uiso calc R 1 . .
    C C12 0.2901(6) 0.1360(6) 0.3664(2) 0.0339(15) Uani d . 1 . .
    H H12A 0.2723 0.2434 0.3659 0.041 Uiso calc R 1 . .
    N N1 -0.0014(5) 0.0998(6) 0.1591(2) 0.0377(13) Uani d . 1 . .
    N N2 0.0625(4) 0.1095(6) 0.2950(2) 0.0313(12) Uani d . 1 . .
    H H2B 0.0265 0.2041 0.2997 0.038 Uiso calc R 1 . .
    N N3 0.3872(5) 0.0999(6) 0.3071(2) 0.0366(12) Uani d . 1 . .
    H H3B 0.4298 0.0093 0.3132 0.044 Uiso calc R 1 . .
    H H3C 0.4659 0.1662 0.3040 0.044 Uiso calc R 1 . .
loop_
    _atom_site_aniso_label
    _atom_site_aniso_U_11
    _atom_site_aniso_U_22
    _atom_site_aniso_U_33
    _atom_site_aniso_U_12
    _atom_site_aniso_U_13
    _atom_site_aniso_U_23
    Cd1 0.0323(2) 0.0391(3) 0.02707(19) -0.0016(3) 0.0035(2) 0.0018(2)
    Br1 0.0462(4) 0.0380(4) 0.0405(3) 0.0053(3) -0.0043(3) 0.0000(3)
    Br2 0.0478(4) 0.0428(4) 0.0418(3) -0.0031(4) 0.0129(3) 0.0066(3)
    C1 0.056(5) 0.061(6) 0.039(4) 0.011(4) -0.004(3) -0.001(4)
    C2 0.070(5) 0.064(6) 0.053(4) 0.018(5) -0.020(4) -0.008(4)
    C3 0.047(5) 0.070(6) 0.076(5) 0.013(4) -0.023(4) -0.036(5)
    C4 0.036(4) 0.052(4) 0.061(4) 0.001(4) 0.001(4) -0.020(3)
    C5 0.029(4) 0.031(4) 0.046(4) 0.006(3) 0.002(3) -0.011(3)
    C6 0.034(4) 0.039(4) 0.039(4) -0.005(3) 0.006(3) -0.004(3)
    C7 0.036(4) 0.033(4) 0.032(3) -0.004(3) 0.004(3) 0.002(3)
    C8 0.051(4) 0.048(5) 0.035(3) -0.002(4) 0.010(3) -0.004(4)
    C9 0.067(5) 0.053(5) 0.032(4) -0.004(4) 0.017(4) 0.000(3)
    C10 0.072(5) 0.064(5) 0.029(3) -0.001(5) -0.008(4) -0.005(3)
    C11 0.051(4) 0.059(5) 0.040(4) -0.001(4) -0.002(3) 0.001(4)
    C12 0.041(4) 0.033(4) 0.028(3) -0.001(3) 0.005(3) -0.009(3)
    N1 0.041(3) 0.039(3) 0.034(3) 0.010(3) 0.001(2) -0.003(3)
    N2 0.032(3) 0.029(3) 0.032(3) -0.006(2) -0.001(2) -0.003(3)
    N3 0.034(3) 0.043(3) 0.032(3) -0.005(3) 0.001(2) -0.003(3)
_geom_special_details
;
All e.s.d.'s (except the e.s.d. in the dihedral angle between two l.s. planes)
are estimated using the full covariance matrix. The cell e.s.d.'s are taken
into account individually in the estimation of e.s.d.'s in distances, angles
and torsion angles; correlations between e.s.d.'s in cell parameters are only
used when they are defined by crystal symmetry. An approximate (isotropic)
treatment of cell e.s.d.'s is used for estimating e.s.d.'s involving l.s.
planes.
;
loop_
    _geom_bond_atom_site_label_1
    _geom_bond_atom_site_label_2
    _geom_bond_site_symmetry_2
    _geom_bond_distance
    _geom_bond_publ_flag
    Cd1 N3 . 2.313(4) ?
    Cd1 N2 . 2.366(4) ?
    Cd1 N1 . 2.373(5) ?
    Cd1 Br2 . 2.5621(8) ?
    Cd1 Br1 . 2.6054(9) ?
    C1 N1 . 1.342(7) ?
    C1 C2 . 1.372(8) ?
    C1 H1A . 0.9500 ?
    C2 C3 . 1.370(9) ?
    C2 H2A . 0.9500 ?
    C3 C4 . 1.377(8) ?
    C3 H3A . 0.9500 ?
    C4 C5 . 1.383(8) ?
    C4 H4A . 0.9500 ?
    C5 N1 . 1.338(7) ?
    C5 C6 . 1.502(7) ?
    C6 N2 . 1.468(7) ?
    C6 H6A . 0.9900 ?
    C6 H6B . 0.9900 ?
    C7 N2 . 1.483(6) ?
    C7 C12 . 1.520(7) ?
    C7 C8 . 1.532(7) ?
    C7 H7A . 1.0000 ?
    C8 C9 . 1.522(7) ?
    C8 H8A . 0.9900 ?
    C8 H8B . 0.9900 ?
    C9 C10 . 1.506(8) ?
    C9 H9A . 0.9900 ?
    C9 H9B . 0.9900 ?
    C10 C11 . 1.526(7) ?
    C10 H10A . 0.9900 ?
    C10 H10B . 0.9900 ?
    C11 C12 . 1.520(7) ?
    C11 H11A . 0.9900 ?
    C11 H11B . 0.9900 ?
    C12 N3 . 1.483(6) ?
    C12 H12A . 1.0000 ?
    N2 H2B . 0.9300 ?
    N3 H3B . 0.9200 ?
    N3 H3C . 0.9200 ?
loop_
    _geom_angle_atom_site_label_1
    _geom_angle_atom_site_label_2
    _geom_angle_atom_site_label_3
    _geom_angle_site_symmetry_1
    _geom_angle_site_symmetry_3
    _geom_angle
    _geom_angle_publ_flag
    N3 Cd1 N2 . . 74.77(15) ?
    N3 Cd1 N1 . . 145.44(16) ?
    N2 Cd1 N1 . . 70.73(15) ?
    N3 Cd1 Br2 . . 108.26(12) ?
    N2 Cd1 Br2 . . 132.07(13) ?
    N1 Cd1 Br2 . . 96.34(13) ?
    N3 Cd1 Br1 . . 94.77(13) ?
    N2 Cd1 Br1 . . 105.92(12) ?
    N1 Cd1 Br1 . . 92.79(13) ?
    Br2 Cd1 Br1 . . 121.01(3) ?
    N1 C1 C2 . . 123.2(7) ?
    N1 C1 H1A . . 118.4 ?
    C2 C1 H1A . . 118.4 ?
    C3 C2 C1 . . 117.6(6) ?
    C3 C2 H2A . . 121.2 ?
    C1 C2 H2A . . 121.2 ?
    C2 C3 C4 . . 120.5(6) ?
    C2 C3 H3A . . 119.8 ?
    C4 C3 H3A . . 119.8 ?
    C3 C4 C5 . . 118.7(6) ?
    C3 C4 H4A . . 120.7 ?
    C5 C4 H4A . . 120.7 ?
    N1 C5 C4 . . 121.4(6) ?
    N1 C5 C6 . . 116.4(5) ?
    C4 C5 C6 . . 122.2(6) ?
    N2 C6 C5 . . 111.4(5) ?
    N2 C6 H6A . . 109.3 ?
    C5 C6 H6A . . 109.3 ?
    N2 C6 H6B . . 109.3 ?
    C5 C6 H6B . . 109.3 ?
    H6A C6 H6B . . 108.0 ?
    N2 C7 C12 . . 109.1(4) ?
    N2 C7 C8 . . 113.1(4) ?
    C12 C7 C8 . . 110.9(5) ?
    N2 C7 H7A . . 107.8 ?
    C12 C7 H7A . . 107.8 ?
    C8 C7 H7A . . 107.8 ?
    C9 C8 C7 . . 112.9(5) ?
    C9 C8 H8A . . 109.0 ?
    C7 C8 H8A . . 109.0 ?
    C9 C8 H8B . . 109.0 ?
    C7 C8 H8B . . 109.0 ?
    H8A C8 H8B . . 107.8 ?
    C10 C9 C8 . . 111.6(5) ?
    C10 C9 H9A . . 109.3 ?
    C8 C9 H9A . . 109.3 ?
    C10 C9 H9B . . 109.3 ?
    C8 C9 H9B . . 109.3 ?
    H9A C9 H9B . . 108.0 ?
    C9 C10 C11 . . 111.0(5) ?
    C9 C10 H10A . . 109.4 ?
    C11 C10 H10A . . 109.4 ?
    C9 C10 H10B . . 109.4 ?
    C11 C10 H10B . . 109.4 ?
    H10A C10 H10B . . 108.0 ?
    C12 C11 C10 . . 110.9(5) ?
    C12 C11 H11A . . 109.5 ?
    C10 C11 H11A . . 109.5 ?
    C12 C11 H11B . . 109.5 ?
    C10 C11 H11B . . 109.5 ?
    H11A C11 H11B . . 108.1 ?
    N3 C12 C11 . . 111.7(4) ?
    N3 C12 C7 . . 109.5(4) ?
    C11 C12 C7 . . 112.7(5) ?
    N3 C12 H12A . . 107.6 ?
    C11 C12 H12A . . 107.6 ?
    C7 C12 H12A . . 107.6 ?
    C5 N1 C1 . . 118.7(5) ?
    C5 N1 Cd1 . . 114.3(4) ?
    C1 N1 Cd1 . . 126.8(4) ?
    C6 N2 C7 . . 114.4(4) ?
    C6 N2 Cd1 . . 105.1(3) ?
    C7 N2 Cd1 . . 109.1(3) ?
    C6 N2 H2B . . 109.4 ?
    C7 N2 H2B . . 109.4 ?
    Cd1 N2 H2B . . 109.4 ?
    C12 N3 Cd1 . . 111.8(3) ?
    C12 N3 H3B . . 109.3 ?
    Cd1 N3 H3B . . 109.3 ?
    C12 N3 H3C . . 109.3 ?
    Cd1 N3 H3C . . 109.3 ?
    H3B N3 H3C . . 107.9 ?
loop_
    _geom_hbond_atom_site_label_D
    _geom_hbond_atom_site_label_H
    _geom_hbond_atom_site_label_A
    _geom_hbond_site_symmetry_A
    _geom_hbond_distance_DH
    _geom_hbond_distance_HA
    _geom_hbond_distance_DA
    _geom_hbond_angle_DHA
    N3 H3B Br2 3_645 0.92 2.89 3.750(5) 156
    N3 H3C Br1 3_655 0.92 2.59 3.498(5) 168
data_global
_journal_date_recd_electronic     2011-02-17
_journal_date_accepted     2011-02-24
_journal_name_full     'Acta Crystallographica, Section E'
_journal_year     2011
_journal_volume     67
_journal_issue      4
_journal_page_first     m392
_journal_page_last     m392
_journal_paper_category     QM
_journal_coeditor_code     DN2658
_publ_contact_author_name     'lin Cheng'
_publ_contact_author_address
;
Department of Chemistry and Chemical Engineering
Southeast University
Nanjing,211189
People's Republic of China
;
_publ_contact_author_email     'cep02chl@yahoo.com.cn'
_publ_contact_author_fax     86-25-83595068
_publ_contact_author_phone     86-25-83595068
_publ_section_title
;\
Dibromido[(1<i>R</i>,2<i>R</i>,<i>N</i>^1^<i>S</i>)-<i>N</i>-(pyridin-2-\
ylmethyl)cyclohexane-1,2-diamine-\k^3^<i>N</i>,<i>N</i>',<i>N</i>'']\
cadmium
;
loop_
    _publ_author_name
    _publ_author_footnote
    _publ_author_address
    'Yin, Run-Ting' .
;
Department of Chemistry and Chemical Engineering
Southeast University
Nanjing 211189
People's Republic of China
;
    'Cao, Zhe' .
;
Department of Chemistry and Chemical Engineering
Southeast University
Nanjing 211189
People's Republic of China
;
    'Cheng, Lin' .
;
Department of Chemistry and Chemical Engineering
Southeast University
Nanjing 211189
People's Republic of China
;
