# Supplementary material for: Dibromido[(1R,2R,N 1 S)-N-(pyridin-2-ylmeth­yl)cyclo­hexane-1,2-diamine-κ3 N,N′,N′′]cadmium
Source: Acta Crystallogr Sect E Struct Rep Online. 2011 Mar 2;67(Pt 4):m392. doi: 10.1107/S1600536811007033 (PMC3099840; doi:10.1107/S1600536811007033)
Supplement: Supplementary file 2 [file e-67-0m392-Isup2.hkl]

# 
# h,k,l, Fc-squared, Fo-squared, sigma(Fo-squared) and status flag 
# 
data_I
_shelx_title ' 1 in P2(1)2(1)2(1)' 
_shelx_refln_list_code          4 
_shelx_F_calc_maximum      273.89 
_exptl_crystal_F_000       920.00 
_reflns_d_resolution_high  0.8109 
 
loop_ 
 _symmetry_equiv_pos_as_xyz 
 'x, y, z' 
 '-x+1/2, -y, z+1/2' 
 '-x, y+1/2, -z+1/2' 
 'x+1/2, -y+1/2, -z' 
 
_cell_length_a     8.7153 
_cell_length_b     9.1978 
_cell_length_c    19.7586 
_cell_angle_alpha  90.000 
_cell_angle_beta   90.000 
_cell_angle_gamma  90.000 
 
_shelx_F_squared_multiplier     1.000 
 
loop_ 
 _refln_index_h 
 _refln_index_k 
 _refln_index_l 
 _refln_F_squared_calc 
 _refln_F_squared_meas 
 _refln_F_squared_sigma 
 _refln_observed_status 
   2   0   0    75015.88    75703.13   1619.80 o 
   4   0   0     8800.87     8539.17    227.31 o 
   6   0   0     4194.47     4281.40    154.94 o 
   8   0   0     5237.51     5282.37    424.87 o 
  10   0   0     1275.66     1197.06    308.21 o 
   1   1   0    34919.43    35142.87    929.33 o 
   2   1   0     6329.25     6766.58    132.23 o 
   3   1   0    15141.68    14866.29    273.03 o 
   4   1   0      371.02      373.89     30.34 o 
   5   1   0     9839.64     9766.20    188.21 o 
   6   1   0    10238.75    10152.05    202.56 o 
   7   1   0     3253.63     3464.19    167.76 o 
   8   1   0     2567.69     2493.47    219.50 o 
   9   1   0      672.11      771.48    192.31 o 
  10   1   0        0.30       -4.61    139.67 o 
   0   2   0      196.45      163.26     41.47 o 
   1   2   0    20167.85    21224.14    411.86 o 
   2   2   0     1375.19     1408.41     66.40 o 
   3   2   0     3428.07     3347.76    125.73 o 
   4   2   0     2153.94     2216.30     74.94 o 
   5   2   0     2656.29     2647.62     89.49 o 
   6   2   0     3205.02     3235.46     98.65 o 
   7   2   0       80.16       46.45     69.79 o 
   8   2   0      139.17       90.33    113.84 o 
   9   2   0       66.55       43.98    120.37 o 
  10   2   0       58.93      -36.79    149.92 o 
   1   3   0    15481.02    16227.78    330.75 o 
   2   3   0     1763.20     1607.44     76.23 o 
   3   3   0    18099.89    17915.13    437.97 o 
   4   3   0       44.03       41.90     36.64 o 
   5   3   0    12842.21    12743.93    353.07 o 
   6   3   0      196.00      217.93     70.58 o 
   7   3   0      185.62       87.70     66.15 o 
   8   3   0      254.79      292.96    127.75 o 
   9   3   0      505.21      371.49    347.55 o 
  10   3   0       32.63      135.84    159.40 o 
   0   4   0    33825.70    35937.33    988.27 o 
   1   4   0     1972.32     2023.33     76.92 o 
   2   4   0    11950.19    11729.82    265.09 o 
   3   4   0    14406.02    13858.98    357.64 o 
   4   4   0    14470.32    14306.40    327.77 o 
   5   4   0     1895.27     1852.07    115.42 o 
   6   4   0     3140.92     3401.99    170.18 o 
   7   4   0        2.13        4.66    113.48 o 
   8   4   0      685.48      986.20    172.61 o 
   9   4   0       88.77       37.58    140.44 o 
  10   4   0      164.21      687.49    263.31 o 
   1   5   0    19018.13    19596.05    414.25 o 
   2   5   0      278.99      275.90     45.63 o 
   3   5   0       60.84       67.28     50.66 o 
   4   5   0      514.26      509.55     66.08 o 
   5   5   0      457.24      483.31     78.31 o 
   6   5   0      548.50      732.98    142.73 o 
   7   5   0     3855.42     4187.64    206.09 o 
   8   5   0      312.45      385.50    165.63 o 
   9   5   0     4148.65     4054.56    444.96 o 
   0   6   0      375.07      447.41     77.22 o 
   1   6   0     1722.51     1866.72     91.48 o 
   2   6   0       13.44       -8.66     40.30 o 
   3   6   0     4794.71     4711.47    156.78 o 
   4   6   0     1112.37     1016.11    124.14 o 
   5   6   0      409.86      496.46     78.39 o 
   6   6   0     2225.99     2341.49    381.04 o 
   7   6   0      675.98      447.61    138.49 o 
   8   6   0     1981.09     1975.34    314.22 o 
   9   6   0       39.17      384.08    240.55 o 
   1   7   0      913.55     1028.35     81.57 o 
   2   7   0        0.55      -59.89     62.09 o 
   3   7   0       82.31      129.13     73.90 o 
   4   7   0     1260.66     1280.70    123.58 o 
   5   7   0     1246.26     1100.34    124.13 o 
   6   7   0      999.76      854.70    156.72 o 
   7   7   0       92.27      112.43    185.84 o 
   8   7   0      521.89      625.62    243.90 o 
   0   8   0     1371.08      969.67    227.46 o 
   1   8   0      100.41      -12.59    102.37 o 
   2   8   0      222.96      146.42    115.06 o 
   3   8   0       86.87      -12.58     78.75 o 
   4   8   0     1445.55     1492.44    141.29 o 
   5   8   0      160.77      225.79    126.17 o 
   6   8   0      593.76      618.71    152.62 o 
   7   8   0      340.95      504.09    162.16 o 
   1   9   0       27.86      -91.32    227.12 o 
   2   9   0      311.33      172.83    141.38 o 
   3   9   0      335.05      209.87    137.84 o 
   4   9   0        7.21       49.35    312.24 o 
   5   9   0     1210.45     1154.60    275.03 o 
   6   9   0      742.03      459.42    252.96 o 
   0  10   0     3554.03     3731.82    434.08 o 
   1  10   0       17.07      -54.40    148.36 o 
   2  10   0      706.65      755.35    194.09 o 
   3  10   0      395.34      448.51    291.27 o 
   4  10   0      245.16      165.80    165.02 o 
   1  11   0     1113.45     1017.31    320.69 o 
   2  11   0      711.84      170.01    273.81 o 
   1   0   1       48.53       26.30      7.50 o 
   2   0   1    13818.41    14146.20    228.86 o 
   3   0   1    31174.17    31730.28    499.07 o 
   4   0   1      882.89      900.34     40.89 o 
   5   0   1     2089.13     2172.14     69.10 o 
   6   0   1      155.48      188.55     35.54 o 
   7   0   1       35.20       66.74     73.08 o 
   8   0   1      347.78      129.60    215.52 o 
   9   0   1      322.60      319.81    144.40 o 
  10   0   1       54.24      235.53    161.65 o 
 -10   1   1      463.25      327.03    167.78 o 
  -9   1   1     3565.10     3374.09    272.02 o 
  -8   1   1     1023.09      933.16    158.40 o 
  -7   1   1     3179.26     3240.67    164.36 o 
  -6   1   1      652.77      662.50     56.38 o 
  -5   1   1       10.00       22.92     24.99 o 
  -4   1   1     1566.99     1574.19     53.81 o 
  -3   1   1      757.88      784.43     36.11 o 
  -2   1   1      659.91      676.61     30.93 o 
  -1   1   1     7714.86     7902.89    161.22 o 
   0   1   1      898.55     1057.31     33.44 o 
   1   1   1     7462.65     8000.84    146.64 o 
   2   1   1      564.54      599.93     30.12 o 
   3   1   1      639.47      729.44     37.97 o 
   4   1   1     1786.15     1762.44     62.90 o 
   5   1   1      139.52      122.10     29.24 o 
   6   1   1      716.14      723.43     50.00 o 
   7   1   1     3385.79     3632.96    225.99 o 
   8   1   1     1015.95      806.08    153.79 o 
   9   1   1     3700.64     3959.73    680.07 o 
  10   1   1      447.56      326.70    168.61 o 
 -10   2   1     1414.56     1406.88    221.96 o 
  -9   2   1       60.97      -12.76    121.74 o 
  -8   2   1     3494.00     3551.19    407.18 o 
  -7   2   1      548.73      658.42     81.19 o 
  -6   2   1     8999.46     8759.39    240.57 o 
  -5   2   1     1501.79     1511.79     62.70 o 
  -4   2   1    14336.99    14104.56    269.60 o 
  -3   2   1     7021.42     7294.04    262.30 o 
  -2   2   1     5799.90     5735.98    146.21 o 
  -1   2   1    27967.25    28482.60    542.65 o 
   0   2   1    28988.38    29708.37    562.53 o 
   1   2   1    27198.45    28217.55    619.09 o 
   2   2   1     4312.09     4391.18    120.73 o 
   3   2   1     8016.85     7880.08    147.95 o 
   4   2   1    13465.39    13788.45    273.26 o 
   5   2   1     1668.29     1651.15     72.28 o 
   6   2   1     9364.75     9198.13    275.08 o 
   7   2   1      535.07      519.45    250.98 o 
   8   2   1     3638.51     3452.50    646.97 o 
   9   2   1       78.88      173.43    132.70 o 
  10   2   1     1315.09      967.28    202.92 o 
 -10   3   1       17.25      -34.39    153.76 o 
  -9   3   1      980.63      983.13    184.38 o 
  -8   3   1     1285.35     1332.91    180.00 o 
  -7   3   1     4859.18     5014.59    180.18 o 
  -6   3   1     4947.73     5009.89    202.37 o 
  -5   3   1    12701.76    12456.62    342.16 o 
  -4   3   1     9770.36    10045.30    349.51 o 
  -3   3   1    13309.10    13074.20    331.08 o 
  -2   3   1     1793.80     1812.33     61.89 o 
  -1   3   1    14326.81    14360.19    300.79 o 
   0   3   1      517.35      603.71     46.78 o 
   1   3   1    14781.79    14659.47    299.57 o 
   2   3   1     1668.95     1755.08     83.15 o 
   3   3   1    13189.44    12890.03    286.92 o 
   4   3   1    10052.40     9984.19    213.74 o 
   5   3   1    11745.73    12049.83    233.04 o 
   6   3   1     5181.78     5231.88    147.33 o 
   7   3   1     4148.62     4100.83    198.03 o 
   8   3   1     1362.15     1239.27    172.57 o 
   9   3   1      841.93      673.73    168.51 o 
  10   3   1       25.07      237.99    171.20 o 
 -10   4   1      189.05      224.72    246.72 o 
  -9   4   1      109.83      284.18    151.19 o 
  -8   4   1     1154.86     1506.04    147.47 o 
  -7   4   1      226.28      149.48     85.80 o 
  -6   4   1     1286.73     1209.72    162.88 o 
  -5   4   1      244.82      241.19     56.24 o 
  -4   4   1      852.59      933.12     75.37 o 
  -3   4   1     1472.17     1552.09     79.21 o 
  -2   4   1    18137.26    17821.48    377.74 o 
  -1   4   1     4875.49     4857.39    134.74 o 
   0   4   1    72081.51    73717.12   1383.51 o 
   1   4   1     5231.92     5225.62    135.76 o 
   2   4   1    18246.24    17883.37    375.77 o 
   3   4   1     1467.03     1498.81     92.39 o 
   4   4   1      789.04      849.11     94.68 o 
   5   4   1      199.63      165.69     54.28 o 
   6   4   1     1058.94     1099.51    110.86 o 
   7   4   1      239.44      159.90    127.20 o 
   8   4   1     1033.17     1019.72    169.96 o 
   9   4   1      107.63      240.27    149.79 o 
  10   4   1      193.58      198.17    226.25 o 
  -9   5   1      198.54      229.90    232.11 o 
  -8   5   1      833.03     1166.46    177.36 o 
  -7   5   1     1051.30      642.39    175.20 o 
  -6   5   1     3898.17     4159.23    192.05 o 
  -5   5   1      768.54      820.06     81.67 o 
  -4   5   1      350.17      272.41     80.03 o 
  -3   5   1      863.54      911.36     61.38 o 
  -2   5   1     1834.17     1927.76     88.16 o 
  -1   5   1     1088.35     1175.85     83.62 o 
   0   5   1      471.42      527.64     49.24 o 
   1   5   1     1169.96     1372.76     70.11 o 
   2   5   1     2044.80     2003.44     88.49 o 
   3   5   1      827.84      873.85    204.18 o 
   4   5   1      256.16      212.40     54.75 o 
   5   5   1      648.98      536.05     84.89 o 
   6   5   1     3788.53     3901.57    189.67 o 
   7   5   1      960.22     1187.49    190.26 o 
   8   5   1      852.53     1030.86    215.44 o 
   9   5   1      229.06       75.26    146.88 o 
  -9   6   1      399.51      653.63    274.34 o 
  -8   6   1      858.19     1249.95    267.72 o 
  -7   6   1      468.73      498.81    139.89 o 
  -6   6   1      439.99      389.05    124.23 o 
  -5   6   1     2095.98     2053.73    195.37 o 
  -4   6   1     1723.26     1641.15    119.51 o 
  -3   6   1     1737.87     1733.75     98.76 o 
  -2   6   1     4459.28     4550.12    147.11 o 
  -1   6   1     2912.74     3084.85    114.58 o 
   0   6   1    14077.19    14498.04    331.38 o 
   1   6   1     2767.51     2636.76    108.16 o 
   2   6   1     4120.69     4210.28    143.60 o 
   3   6   1     1842.32     1909.04    125.16 o 
   4   6   1     1340.06     1243.16     93.95 o 
   5   6   1     2158.38     2187.76    121.11 o 
   6   6   1      349.73      283.83     95.13 o 
   7   6   1      576.94      674.51    223.24 o 
   8   6   1      849.73      810.70    252.58 o 
  -8   7   1       45.89      -23.52    197.48 o 
  -7   7   1     1304.67     1507.52    474.41 o 
  -6   7   1      237.79      357.52    166.43 o 
  -5   7   1     5972.21     5948.63    299.00 o 
  -4   7   1     1847.32     2078.08    188.50 o 
  -3   7   1     8076.02     8271.44    278.43 o 
  -2   7   1     2423.21     2444.30    117.85 o 
  -1   7   1    12671.64    12536.80    306.57 o 
   0   7   1      253.64      248.84     72.37 o 
   1   7   1    11868.89    12277.30    368.43 o 
   2   7   1     2504.86     2621.33    149.78 o 
   3   7   1     7568.20     7692.79    275.46 o 
   4   7   1     1910.77     1784.87    135.74 o 
   5   7   1     5880.37     5835.76    296.14 o 
   6   7   1      185.25      122.46    123.45 o 
   7   7   1     1461.00     1509.34    193.35 o 
   8   7   1       29.68       94.52    215.36 o 
  -7   8   1      136.13      157.82    148.15 o 
  -6   8   1     1107.65     1046.02    174.86 o 
  -5   8   1      963.38      953.57    132.38 o 
  -4   8   1     4095.27     4259.82    282.51 o 
  -3   8   1     2128.02     2454.62    218.36 o 
  -2   8   1     4530.31     4476.99    370.65 o 
  -1   8   1      770.57      637.05    198.93 o 
   0   8   1     4374.69     4443.14    281.17 o 
   1   8   1      690.09      424.91    134.69 o 
   2   8   1     4719.41     4839.54    219.91 o 
   3   8   1     1769.32     1655.41    144.32 o 
   4   8   1     4303.51     4390.33    249.87 o 
   5   8   1      958.65      807.12    220.23 o 
   6   8   1     1130.08     1210.70    182.26 o 
   7   8   1      118.65      247.56    144.39 o 
  -6   9   1      326.39      301.66    236.75 o 
  -5   9   1       49.28        2.13    197.33 o 
  -4   9   1      492.35      640.17    163.55 o 
  -3   9   1      426.56      301.59    148.12 o 
  -2   9   1      641.00      790.26    290.32 o 
  -1   9   1     1204.67     1170.79    193.13 o 
   0   9   1      418.91      178.80    294.93 o 
   1   9   1     1244.62     1392.61    624.14 o 
   2   9   1      522.58      248.63    144.84 o 
   3   9   1      507.75      697.06    276.55 o 
   4   9   1      422.33      512.99    163.76 o 
   5   9   1      109.60      -59.28    192.15 o 
   6   9   1      283.66      317.26    237.74 o 
  -4  10   1      292.72      186.63    160.22 o 
  -3  10   1      274.57      295.83    223.32 o 
  -2  10   1      657.34      501.47    174.85 o 
  -1  10   1      158.88        7.84    197.52 o 
   0  10   1     1133.91     1050.00    202.03 o 
   1  10   1      151.37      201.08    250.71 o 
   2  10   1      727.27      460.72    265.36 o 
   3  10   1      325.41      496.68    325.22 o 
   4  10   1      303.60      450.42    254.37 o 
  -2  11   1      141.95     -167.50    236.52 o 
  -1  11   1     1554.26     1357.43    239.88 o 
   0  11   1      567.60      332.90    385.64 o 
   1  11   1     1543.83     1280.39    348.92 o 
   2  11   1      131.40     -308.82    217.65 o 
   1   0   2    20482.58    22335.20    491.91 o 
   2   0   2    27703.82    28138.39    481.28 o 
   3   0   2    10741.00    10567.14    183.19 o 
   4   0   2    14912.48    14515.51    250.67 o 
   5   0   2       57.99       53.97     26.07 o 
   6   0   2     7570.50     7346.94    204.71 o 
   7   0   2      784.19      928.59     81.92 o 
   8   0   2     1640.16     1879.17    199.43 o 
   9   0   2      871.36      564.58    160.91 o 
  10   0   2      465.51      466.80    164.71 o 
 -10   1   2       35.31       72.19    165.52 o 
  -9   1   2      894.75     1073.13    188.09 o 
  -8   1   2      551.29      797.90    150.01 o 
  -7   1   2     5914.59     6135.81    199.64 o 
  -6   1   2     4071.17     3983.60    141.36 o 
  -5   1   2    10231.26    10219.07    198.03 o 
  -4   1   2    17369.92    17484.60    289.18 o 
  -3   1   2    17541.35    17246.10    278.41 o 
  -2   1   2    13722.54    13523.06    316.33 o 
  -1   1   2    14262.94    14259.82    266.99 o 
   0   1   2     4074.38     4288.41    111.15 o 
   1   1   2    13048.02    13360.42    242.86 o 
   2   1   2    13286.15    13519.29    223.28 o 
   3   1   2    16545.68    16444.61    308.53 o 
   4   1   2    16476.33    16518.70    319.02 o 
   5   1   2    11215.68    10916.52    201.94 o 
   6   1   2     3882.54     3902.65    119.09 o 
   7   1   2     6735.44     6793.40    239.07 o 
   8   1   2      399.02      684.92    142.86 o 
   9   1   2     1021.84      765.20    225.64 o 
  10   1   2       18.94       87.52    150.71 o 
 -10   2   2      450.22      493.37    173.09 o 
  -9   2   2      261.73      316.16    251.17 o 
  -8   2   2      625.95      687.90    238.65 o 
  -7   2   2      816.66      765.22    113.67 o 
  -6   2   2      843.02      869.52     78.86 o 
  -5   2   2     5342.51     5380.69    138.02 o 
  -4   2   2     8284.49     8592.53    310.89 o 
  -3   2   2     2943.48     3014.51    108.97 o 
  -2   2   2     8649.38     9036.96    201.56 o 
  -1   2   2    19802.60    20837.86    362.12 o 
   0   2   2      717.37      804.79     33.36 o 
   1   2   2    19882.08    21177.19    477.79 o 
   2   2   2     9382.20     9480.41    183.02 o 
   3   2   2     2627.95     2661.13     71.24 o 
   4   2   2     8876.48     9157.71    174.26 o 
   5   2   2     5178.52     5371.72    139.73 o 
   6   2   2      948.21      978.31     65.04 o 
   7   2   2      827.25      879.29    139.79 o 
   8   2   2      586.51      527.07    137.09 o 
   9   2   2      246.03      122.38    132.35 o 
  10   2   2      476.98      571.44    178.65 o 
 -10   3   2      270.18      424.43    178.80 o 
  -9   3   2       46.13       -3.77    157.19 o 
  -8   3   2      452.63      362.37    104.90 o 
  -7   3   2      986.55      953.45     96.02 o 
  -6   3   2      984.46     1191.42    138.55 o 
  -5   3   2     2013.57     2064.43    148.86 o 
  -4   3   2     8975.77     8728.22    249.73 o 
  -3   3   2     4419.12     4211.67    145.95 o 
  -2   3   2     2200.29     2238.26     70.01 o 
  -1   3   2    18378.75    18515.58    378.25 o 
   0   3   2      198.13      229.02     26.02 o 
   1   3   2    18151.19    18978.66    376.08 o 
   2   3   2     2347.16     2327.27     96.07 o 
   3   3   2     4387.63     4382.61    126.83 o 
   4   3   2     8559.16     8344.23    171.40 o 
   5   3   2     2173.57     2250.32     80.06 o 
   6   3   2      813.70      803.22     66.16 o 
   7   3   2     1134.69     1253.65    152.80 o 
   8   3   2      441.09      594.83    147.39 o 
   9   3   2       19.54      244.99    145.52 o 
  10   3   2      259.46      584.57    186.96 o 
  -9   4   2      162.80      148.13    144.65 o 
  -8   4   2      945.54     1036.17    135.01 o 
  -7   4   2     1016.65     1039.32    108.23 o 
  -6   4   2     2246.62     2410.92    149.25 o 
  -5   4   2     3086.76     3177.62    127.20 o 
  -4   4   2     7141.37     7017.51    234.58 o 
  -3   4   2     8619.61     8540.70    187.13 o 
  -2   4   2    18378.38    18190.79    392.88 o 
  -1   4   2      907.85      992.03     56.41 o 
   0   4   2     7884.08     8115.58    191.37 o 
   1   4   2      818.11      860.07     51.36 o 
   2   4   2    19846.51    19723.31    566.31 o 
   3   4   2     7990.28     8106.48    245.49 o 
   4   4   2     8268.02     8221.24    208.98 o 
   5   4   2     2894.61     3103.58    125.42 o 
   6   4   2     2250.16     2521.37    149.98 o 
   7   4   2      807.16      943.72    150.15 o 
   8   4   2      933.85      894.40    164.37 o 
   9   4   2       96.12      292.05    153.91 o 
  10   4   2      460.34      282.26    232.49 o 
  -9   5   2     1146.03     1742.85    320.92 o 
  -8   5   2     1877.30     1996.51    426.09 o 
  -7   5   2     2542.06     2698.68    212.41 o 
  -6   5   2      534.53      622.24     84.83 o 
  -5   5   2     4457.45     4826.03    195.64 o 
  -4   5   2      656.64      618.87     69.11 o 
  -3   5   2     3182.47     3277.00    107.66 o 
  -2   5   2     2418.22     2383.63     96.46 o 
  -1   5   2     5903.41     5983.59    195.42 o 
   0   5   2     7627.45     7581.52    191.53 o 
   1   5   2     6240.01     6414.90    166.95 o 
   2   5   2     2214.50     2187.23     92.16 o 
   3   5   2     3650.68     3654.81    165.78 o 
   4   5   2      335.07      261.24     55.45 o 
   5   5   2     4931.97     4834.67    349.83 o 
   6   5   2      395.71      304.29     88.60 o 
   7   5   2     2760.20     2457.23    210.18 o 
   8   5   2     1839.66     1873.42    205.33 o 
   9   5   2     1210.86     1232.56    201.20 o 
  -9   6   2      237.73     -112.93    220.31 o 
  -8   6   2     1355.02     1448.80    290.48 o 
  -7   6   2      539.30      673.22    147.14 o 
  -6   6   2     1290.71     1145.77    141.99 o 
  -5   6   2      856.82      715.58    101.47 o 
  -4   6   2     1439.88     1657.32    166.31 o 
  -3   6   2      435.21      397.22     62.94 o 
  -2   6   2     3628.11     3624.58    128.21 o 
  -1   6   2     1675.14     1722.36     90.30 o 
   0   6   2      207.61      205.14     60.94 o 
   1   6   2     1705.79     1793.85     88.45 o 
   2   6   2     2804.61     3066.00    151.60 o 
   3   6   2      537.06      538.04     82.53 o 
   4   6   2     1118.65     1191.16    109.84 o 
   5   6   2      912.47      766.31    132.67 o 
   6   6   2     1602.48     1890.38    146.54 o 
   7   6   2      580.73      538.35    143.59 o 
   8   6   2     1435.62     1372.63    284.16 o 
  -8   7   2       97.94      121.06    144.32 o 
  -7   7   2     1101.85      910.42    173.42 o 
  -6   7   2      747.62      580.96    144.13 o 
  -5   7   2      807.09     1146.18    160.11 o 
  -4   7   2     2281.10     2371.12    149.87 o 
  -3   7   2      266.20      369.71     71.63 o 
  -2   7   2        0.18       -8.20     48.60 o 
  -1   7   2      256.86      193.15     72.83 o 
   0   7   2     1856.13     2020.28    180.40 o 
   1   7   2      305.90      326.75     82.51 o 
   2   7   2       15.01       63.13     70.85 o 
   3   7   2      255.86      170.35     78.74 o 
   4   7   2     2347.78     1842.56    249.68 o 
   5   7   2      652.35      457.44    252.31 o 
   6   7   2      844.76      854.09    148.40 o 
   7   7   2     1022.31     1540.28    271.15 o 
   8   7   2       91.00      -64.53    198.01 o 
  -7   8   2      203.58       56.69    213.84 o 
  -6   8   2     1056.04      907.42    253.80 o 
  -5   8   2      485.24      382.84    145.02 o 
  -4   8   2       85.52       13.96    187.17 o 
  -3   8   2      170.24      186.92    152.85 o 
  -2   8   2      228.54      245.29    122.54 o 
  -1   8   2     1431.83     1549.70    253.15 o 
   0   8   2       13.92       45.74     74.64 o 
   1   8   2     1407.22     1144.86    121.34 o 
   2   8   2      197.28       97.17     88.45 o 
   3   8   2      148.89      280.26    106.85 o 
   4   8   2      128.73       93.52     90.45 o 
   5   8   2      434.84      306.94    129.26 o 
   6   8   2     1168.72     1488.85    190.67 o 
   7   8   2      165.64      212.21    147.48 o 
  -6   9   2      135.11      -54.03    204.94 o 
  -5   9   2      587.75      502.79    246.11 o 
  -4   9   2      294.19      282.40    185.42 o 
  -3   9   2      537.10      350.90    157.38 o 
  -2   9   2       11.85      373.24    150.26 o 
  -1   9   2      600.65      548.60    166.77 o 
   0   9   2      389.20      392.50    151.32 o 
   1   9   2      855.22      834.77    170.27 o 
   2   9   2       15.52     -196.00    176.52 o 
   3   9   2      686.04      669.49    169.71 o 
   4   9   2      327.41      238.21    142.87 o 
   5   9   2      474.39      463.08    148.76 o 
   6   9   2      154.87      371.73    157.40 o 
  -4  10   2      904.72     1297.05    351.85 o 
  -3  10   2      214.78       -3.83    151.32 o 
  -2  10   2      653.63      857.02    483.58 o 
  -1  10   2     1372.33     1207.02    214.27 o 
   0  10   2     1141.99      926.22    203.41 o 
   1  10   2     1457.41     1362.24    217.48 o 
   2  10   2      565.09      109.90    406.45 o 
   3  10   2      312.36      207.53    157.50 o 
   4  10   2      744.96      662.07    278.15 o 
  -2  11   2      472.67      577.53    299.53 o 
  -1  11   2     1154.02      952.18    219.82 o 
   0  11   2      280.39      266.61    303.76 o 
   1  11   2     1013.88      507.74    290.48 o 
   2  11   2      523.39       90.48    243.37 o 
   1   0   3     1278.33     1251.36     39.27 o 
   2   0   3    15287.72    15667.53    316.07 o 
   3   0   3     3424.88     3330.92     83.40 o 
   4   0   3     5518.88     5554.76    114.23 o 
   5   0   3     1153.05     1140.32     50.51 o 
   6   0   3       37.60       80.10     46.99 o 
   7   0   3      563.67      719.45     78.77 o 
   8   0   3        9.25      176.17    123.70 o 
   9   0   3       32.61      108.35    204.33 o 
  10   0   3      139.60      322.08    168.36 o 
 -10   1   3     1591.12     1608.91    229.33 o 
  -9   1   3       55.70       61.38    132.07 o 
  -8   1   3     3934.51     3907.50    234.05 o 
  -7   1   3     1785.49     1936.65    155.58 o 
  -6   1   3      214.46      192.32     53.37 o 
  -5   1   3     8090.50     8042.46    159.70 o 
  -4   1   3      531.95      488.57     46.25 o 
  -3   1   3     4376.16     4496.39    142.11 o 
  -2   1   3     1882.15     1937.50     60.99 o 
  -1   1   3     1089.58     1070.96     77.01 o 
   0   1   3     4494.74     4687.84    102.03 o 
   1   1   3      620.24      698.40     28.60 o 
   2   1   3     1307.81     1373.36     54.02 o 
   3   1   3     4351.98     4384.56    105.52 o 
   4   1   3      583.79      597.42     41.23 o 
   5   1   3     8404.70     8065.25    181.98 o 
   6   1   3      255.69      364.92     56.74 o 
   7   1   3     1922.57     1916.20    110.03 o 
   8   1   3     3959.67     3773.62    258.55 o 
   9   1   3       68.21      -49.52    119.76 o 
  10   1   3     1584.08     1787.98    235.36 o 
 -10   2   3     1324.06     1141.50    218.21 o 
  -9   2   3     1198.53     1071.64    189.37 o 
  -8   2   3     2243.61     2374.22    205.06 o 
  -7   2   3     3670.25     3605.28    157.49 o 
  -6   2   3     3168.12     3121.21    132.22 o 
  -5   2   3     6308.18     6273.16    185.88 o 
  -4   2   3     3961.49     3769.28    268.47 o 
  -3   2   3     8014.24     8137.18    212.76 o 
  -2   2   3    16709.38    16413.63    320.88 o 
  -1   2   3     2064.76     2245.99     78.51 o 
   0   2   3     2736.91     2663.22     91.01 o 
   1   2   3     2024.67     2266.12     71.85 o 
   2   2   3    14997.60    15296.96    290.46 o 
   3   2   3     7067.10     7297.69    146.15 o 
   4   2   3     3232.85     3349.70     87.68 o 
   5   2   3     6665.52     6741.53    143.77 o 
   6   2   3     3155.76     3178.26    128.32 o 
   7   2   3     3974.69     4200.93    157.04 o 
   8   2   3     2255.25     2321.59    216.64 o 
   9   2   3     1276.39     1477.83    414.63 o 
  10   2   3     1205.18     1007.50    198.93 o 
 -10   3   3      160.55       23.29    226.70 o 
  -9   3   3     1115.17      972.22    186.18 o 
  -8   3   3     1069.27     1089.27    133.07 o 
  -7   3   3     4956.29     5265.74    249.09 o 
  -6   3   3     3868.13     3957.43    177.56 o 
  -5   3   3     5722.77     5811.67    194.40 o 
  -4   3   3    17049.97    16701.11    437.14 o 
  -3   3   3     5670.17     5628.97    150.29 o 
  -2   3   3     8162.60     8040.14    193.24 o 
  -1   3   3    16862.94    17315.87    352.87 o 
   0   3   3     7228.22     7513.45    170.13 o 
   1   3   3    17085.38    17011.31    502.11 o 
   2   3   3     9713.32     9471.94    238.12 o 
   3   3   3     5419.48     5486.61    150.46 o 
   4   3   3    17840.94    17914.51    310.32 o 
   5   3   3     4443.79     4438.61    135.22 o 
   6   3   3     3927.78     3898.86    128.55 o 
   7   3   3     4329.31     4094.17    255.64 o 
   8   3   3      987.89      750.39    152.63 o 
   9   3   3      980.11     1161.58    192.26 o 
  10   3   3      197.92     -185.99    204.79 o 
  -9   4   3      210.27       61.95    205.01 o 
  -8   4   3       74.02      236.24     91.14 o 
  -7   4   3      194.12       89.28     71.02 o 
  -6   4   3     3394.98     3826.11    229.70 o 
  -5   4   3       48.48       62.51     59.80 o 
  -4   4   3     5948.43     6005.53    171.05 o 
  -3   4   3     4081.25     4212.52    118.36 o 
  -2   4   3     2266.78     2306.40     76.25 o 
  -1   4   3    24238.73    24008.39    484.81 o 
   0   4   3      138.43      154.15     29.20 o 
   1   4   3    23399.82    23796.18    480.82 o 
   2   4   3     2300.75     2317.31    117.09 o 
   3   4   3     4444.47     4314.72    157.04 o 
   4   4   3     5531.32     5355.61    164.96 o 
   5   4   3       52.10       19.91     57.19 o 
   6   4   3     3175.65     3342.21    145.18 o 
   7   4   3      178.25      225.71    114.96 o 
   8   4   3       31.22      133.53    121.80 o 
   9   4   3      227.35      274.63    152.39 o 
  -9   5   3      476.59      445.95    246.03 o 
  -8   5   3      160.27      196.92    110.28 o 
  -7   5   3     1941.46     2130.20    199.18 o 
  -6   5   3       21.02      -26.94     68.78 o 
  -5   5   3     2138.85     2403.42    121.81 o 
  -4   5   3      737.37      793.05    104.13 o 
  -3   5   3      867.07      985.15     65.17 o 
  -2   5   3     5409.60     5489.30    159.96 o 
  -1   5   3      104.42      102.95     35.29 o 
   0   5   3     5070.49     5089.02    143.75 o 
   1   5   3      131.82      128.38     38.76 o 
   2   5   3     5497.02     5463.74    194.43 o 
   3   5   3      811.43      832.16     84.95 o 
   4   5   3      737.62      765.52     86.55 o 
   5   5   3     2077.75     2237.40    140.63 o 
   6   5   3       29.72       93.87     76.98 o 
   7   5   3     1893.51     2221.84    203.27 o 
   8   5   3      153.90       77.95    126.40 o 
   9   5   3      465.02      346.99    223.96 o 
  -9   6   3      820.09      993.14    208.13 o 
  -8   6   3      390.71      494.50    145.97 o 
  -7   6   3      858.76      622.86    194.67 o 
  -6   6   3     2261.98     1843.31    183.59 o 
  -5   6   3      117.13      134.80     81.14 o 
  -4   6   3     5579.76     5578.21    216.45 o 
  -3   6   3     1367.87     1561.49     95.67 o 
  -2   6   3     2723.26     2778.86    112.84 o 
  -1   6   3     8850.59     8790.43    229.13 o 
   0   6   3      116.27       92.53     55.04 o 
   1   6   3     8936.02     9047.76    281.70 o 
   2   6   3     2299.75     2189.48    194.99 o 
   3   6   3     1393.20     1471.09    219.63 o 
   4   6   3     5304.95     5144.99    210.62 o 
   5   6   3      211.57      301.24     85.72 o 
   6   6   3     2034.67     1852.34    147.06 o 
   7   6   3      967.90     1008.58    167.09 o 
   8   6   3      302.92      138.91    164.49 o 
  -8   7   3       90.05     -153.96    143.14 o 
  -7   7   3      647.14     1053.28    252.01 o 
  -6   7   3      938.37     1017.67    133.64 o 
  -5   7   3      901.83      759.85    116.14 o 
  -4   7   3     6803.50     6905.18    216.82 o 
  -3   7   3     2556.17     2392.58    151.42 o 
  -2   7   3     6775.12     6635.81    244.79 o 
  -1   7   3     7799.04     7556.45    266.06 o 
   0   7   3     4570.85     4783.29    202.89 o 
   1   7   3     7480.85     7670.23    268.78 o 
   2   7   3     6774.64     6509.99    246.92 o 
   3   7   3     2187.76     2365.51    152.08 o 
   4   7   3     6803.87     6292.11    251.30 o 
   5   7   3      864.29      836.40    144.70 o 
   6   7   3     1055.12     1204.67    169.09 o 
   7   7   3      736.14      868.15    237.36 o 
   8   7   3      155.35      136.98    213.46 o 
  -7   8   3      490.13      392.15    235.07 o 
  -6   8   3      318.74      192.53    197.40 o 
  -5   8   3     1732.12     1614.33    202.19 o 
  -4   8   3     1264.96     1446.15    190.25 o 
  -3   8   3     4347.53     3886.02    512.23 o 
  -2   8   3     3632.00     3327.20    341.92 o 
  -1   8   3     2570.42     2623.31    164.32 o 
   0   8   3     2999.83     2920.02    171.87 o 
   1   8   3     2713.31     2547.68    166.10 o 
   2   8   3     4008.63     4020.33    199.40 o 
   3   8   3     4487.96     4261.23    210.35 o 
   4   8   3     1537.26     1666.65    174.51 o 
   5   8   3     1645.45     1679.17    185.54 o 
   6   8   3      382.52      215.05    131.66 o 
   7   8   3      380.21      392.45    223.05 o 
  -6   9   3      110.50      117.80    222.97 o 
  -5   9   3     1198.52      908.30    188.99 o 
  -4   9   3      123.61      263.57    156.04 o 
  -3   9   3     1098.39      725.05    261.37 o 
  -2   9   3       82.76     -198.32    158.67 o 
  -1   9   3      121.24      217.84    140.98 o 
   0   9   3      874.59      893.37    178.57 o 
   1   9   3      210.60       71.56    151.44 o 
   2   9   3       94.40      -48.02    170.31 o 
   3   9   3     1268.04     1158.14    142.28 o 
   4   9   3       69.67      123.27    121.77 o 
   5   9   3     1244.39     1110.83    181.44 o 
   6   9   3       87.30       43.78    146.77 o 
  -4  10   3       15.26      -52.64    193.33 o 
  -3  10   3      475.02      287.34    167.79 o 
  -2  10   3      178.45      176.45    159.96 o 
  -1  10   3      909.40      990.81    315.32 o 
   0  10   3      214.09      452.91    165.16 o 
   1  10   3      906.03      623.23    199.57 o 
   2  10   3      182.29      112.05    192.38 o 
   3  10   3      476.61      651.52    192.97 o 
   4  10   3       16.32       42.08    211.86 o 
   0  11   3     1323.74     1413.87    345.72 o 
   1  11   3       84.89     -310.60    207.07 o 
   2  11   3      676.15      568.40    281.27 o 
   1   0   4    68740.62    72131.66   1203.02 o 
   2   0   4      962.57      991.56     48.03 o 
   3   0   4    35376.06    34875.69    678.93 o 
   4   0   4    11445.35    11033.07    222.52 o 
   5   0   4     9029.58     8969.01    196.72 o 
   6   0   4     8797.45     8564.14    233.47 o 
   7   0   4     1283.09     1365.77     99.35 o 
   8   0   4       47.98       72.52     81.00 o 
   9   0   4      667.08      991.97    181.63 o 
  10   0   4       75.75      -96.10    288.46 o 
 -10   1   4      342.14      297.57    302.00 o 
  -9   1   4     1196.05     1188.37    195.62 o 
  -8   1   4     2275.11     2317.68    165.98 o 
  -7   1   4     2380.84     2478.09    131.49 o 
  -6   1   4     4402.37     4215.26    167.21 o 
  -5   1   4     4501.73     4499.22    152.36 o 
  -4   1   4    14022.14    13933.35    305.40 o 
  -3   1   4     3805.56     3724.64    141.20 o 
  -2   1   4    32907.11    32435.02    544.47 o 
  -1   1   4     9366.58     9451.83    175.43 o 
   0   1   4    27479.94    28075.23    530.82 o 
   1   1   4     9659.12     9547.84    161.02 o 
   2   1   4    30814.76    30734.76    611.26 o 
   3   1   4     4621.59     4650.29    106.39 o 
   4   1   4    13387.00    13263.79    265.21 o 
   5   1   4     5363.73     5282.48    131.88 o 
   6   1   4     5208.28     5002.87    159.27 o 
   7   1   4     2767.66     2846.07    131.39 o 
   8   1   4     2803.74     3103.73    236.88 o 
   9   1   4     1197.82     1362.55    199.98 o 
  10   1   4      269.72        9.79    154.41 o 
 -10   2   4      465.26      321.98    174.48 o 
  -9   2   4      242.90      323.92    148.81 o 
  -8   2   4     1052.98     1283.98    114.84 o 
  -7   2   4     1176.13     1213.44    118.94 o 
  -6   2   4     2388.02     2525.60    125.08 o 
  -5   2   4      433.02      475.10     69.87 o 
  -4   2   4     6713.13     6712.24    182.81 o 
  -3   2   4      764.02      774.41     62.01 o 
  -2   2   4     3947.34     3929.64    104.30 o 
  -1   2   4     4735.50     4681.17    135.95 o 
   0   2   4    15513.22    15688.62    371.50 o 
   1   2   4     5070.90     5082.47    111.93 o 
   2   2   4     3842.04     3876.28     95.89 o 
   3   2   4      941.47      965.08     54.35 o 
   4   2   4     6979.56     7044.15    162.97 o 
   5   2   4      418.23      454.22     49.53 o 
   6   2   4     2753.36     2919.55    124.75 o 
   7   2   4     1214.30     1344.06     99.49 o 
   8   2   4     1049.19     1134.54    173.19 o 
   9   2   4      243.78      122.80    133.28 o 
  10   2   4      451.44      496.83    174.52 o 
  -9   3   4      936.26      808.86    179.56 o 
  -8   3   4      183.89      218.78     86.88 o 
  -7   3   4      236.45      194.61     74.90 o 
  -6   3   4     1033.22      990.03     89.80 o 
  -5   3   4      566.55      552.26     67.27 o 
  -4   3   4     5738.04     6109.80    195.68 o 
  -3   3   4      928.11      925.40     58.67 o 
  -2   3   4    14274.68    14189.38    294.89 o 
  -1   3   4     5621.61     5461.41    139.93 o 
   0   3   4     9128.04     8945.40    241.61 o 
   1   3   4     5888.09     5956.72    208.54 o 
   2   3   4    14142.38    13969.80    306.72 o 
   3   3   4     1032.64     1080.47     55.96 o 
   4   3   4     5820.28     5899.05    134.66 o 
   5   3   4      594.95      648.99     58.64 o 
   6   3   4     1126.93     1267.27    109.90 o 
   7   3   4      239.85      284.36     71.68 o 
   8   3   4      244.74      266.38    126.03 o 
   9   3   4     1095.40     1059.25    184.92 o 
  10   3   4       59.82       61.41    213.46 o 
  -9   4   4      622.08      592.67    246.64 o 
  -8   4   4     1089.38     1280.11    143.08 o 
  -7   4   4     1489.73     1665.24    145.05 o 
  -6   4   4     1169.17     1288.21    102.08 o 
  -5   4   4     3479.74     3301.49    161.77 o 
  -4   4   4     2372.19     2446.28    123.04 o 
  -3   4   4    16110.24    15750.08    317.61 o 
  -2   4   4     5885.20     5976.57    141.06 o 
  -1   4   4    18213.47    18260.74    390.05 o 
   0   4   4     2472.15     2455.42     81.78 o 
   1   4   4    19488.10    19378.28    466.84 o 
   2   4   4     6615.39     6635.25    200.50 o 
   3   4   4    17714.17    17544.91    423.96 o 
   4   4   4     2769.45     2751.72    111.52 o 
   5   4   4     3449.63     3481.30    137.67 o 
   6   4   4     1541.12     1531.22    102.24 o 
   7   4   4     1142.03     1183.19    329.40 o 
   8   4   4     1255.67     1270.44    178.48 o 
   9   4   4      600.75      534.53    164.60 o 
  -9   5   4      105.00      -95.89    142.25 o 
  -8   5   4     2495.86     2715.94    244.44 o 
  -7   5   4      950.88      925.76    126.43 o 
  -6   5   4     1659.85     1283.43    120.42 o 
  -5   5   4     8649.90     8832.35    294.06 o 
  -4   5   4     2363.50     2222.65    111.68 o 
  -3   5   4     5801.38     5793.32    150.37 o 
  -2   5   4     1030.87     1102.84     59.39 o 
  -1   5   4       90.76       73.99     34.11 o 
   0   5   4     1911.08     1983.54     91.59 o 
   1   5   4      133.74      151.83     32.90 o 
   2   5   4     1079.98     1233.49    111.12 o 
   3   5   4     6070.82     5766.58    231.98 o 
   4   5   4     2465.16     2270.14    127.96 o 
   5   5   4     9026.27     9122.87    337.02 o 
   6   5   4     1739.03     1751.00    182.19 o 
   7   5   4     1126.31     1095.25    164.09 o 
   8   5   4     2545.04     2427.15    229.42 o 
   9   5   4      159.26      172.47    149.60 o 
  -8   6   4      186.67      182.08    114.75 o 
  -7   6   4     1441.40     1458.89    187.12 o 
  -6   6   4      204.48      233.95    105.56 o 
  -5   6   4     1117.64     1112.05    116.45 o 
  -4   6   4      162.57      216.50     83.89 o 
  -3   6   4     3628.64     3535.89    135.42 o 
  -2   6   4     1841.33     1905.71     96.19 o 
  -1   6   4      967.39     1101.78     97.56 o 
   0   6   4     2108.08     2214.03    128.65 o 
   1   6   4      576.28      648.09     85.07 o 
   2   6   4     1665.13     1610.15    117.85 o 
   3   6   4     2724.90     2771.39    205.23 o 
   4   6   4      123.64      121.04     73.49 o 
   5   6   4     1225.94     1125.47    133.78 o 
   6   6   4      188.30      142.75    110.10 o 
   7   6   4     1643.14     1658.91    192.10 o 
   8   6   4      165.41      265.76    181.39 o 
  -8   7   4      217.02      204.48    132.10 o 
  -7   7   4      560.74      553.40    158.24 o 
  -6   7   4      534.62      491.79    116.65 o 
  -5   7   4      944.75     1190.93    170.44 o 
  -4   7   4      250.23      201.87     86.41 o 
  -3   7   4      940.73     1189.15    115.81 o 
  -2   7   4      225.13      345.58     82.42 o 
  -1   7   4     1997.20     2140.59    160.69 o 
   0   7   4      110.53      209.40     74.79 o 
   1   7   4     1949.83     1828.57    134.10 o 
   2   7   4      233.24      183.78    104.16 o 
   3   7   4      835.44      727.31    127.33 o 
   4   7   4      264.60      249.15     88.69 o 
   5   7   4      939.06     1098.31    123.77 o 
   6   7   4      496.53      534.03    113.84 o 
   7   7   4      546.66      503.51    148.18 o 
   8   7   4      195.77      233.48    224.88 o 
  -7   8   4      299.40      211.64    220.08 o 
  -6   8   4      323.66      488.95    204.86 o 
  -5   8   4      102.81       97.16    139.48 o 
  -4   8   4      455.71      270.72    138.41 o 
  -3   8   4      211.88      124.98     89.54 o 
  -2   8   4      656.74      725.36    186.09 o 
  -1   8   4      589.23      723.77    109.28 o 
   0   8   4     2476.50     2350.66    158.29 o 
   1   8   4      390.77      317.80    108.73 o 
   2   8   4      709.48      868.13    116.17 o 
   3   8   4      147.67      143.65    178.39 o 
   4   8   4      496.82      334.82    177.66 o 
   5   8   4      136.35      185.89    124.48 o 
   6   8   4      388.71      269.42    160.50 o 
   7   8   4      354.80      163.69    211.26 o 
  -6   9   4      533.15      638.48    268.71 o 
  -5   9   4      197.31       18.10    145.31 o 
  -4   9   4      380.30      306.04    230.05 o 
  -3   9   4      167.68       73.62    134.79 o 
  -2   9   4      508.21      717.99    183.14 o 
  -1   9   4      985.23      744.07    173.68 o 
   0   9   4       54.57       36.17    124.27 o 
   1   9   4     1059.99     1069.35    133.13 o 
   2   9   4      783.40      824.28    128.66 o 
   3   9   4      147.03       96.01    101.96 o 
   4   9   4      481.21      525.49    149.37 o 
   5   9   4      157.07      109.95    137.87 o 
   6   9   4      480.07      733.06    178.25 o 
  -4  10   4     1200.10      790.81    205.45 o 
  -3  10   4      737.11      610.35    186.44 o 
  -2  10   4      345.38      828.61    223.36 o 
  -1  10   4     1078.88      949.07    201.76 o 
   0  10   4       28.87     -162.08    137.48 o 
   1  10   4     1089.04      878.01    198.36 o 
   2  10   4      246.01      411.88    178.57 o 
   3  10   4      709.91     1120.28    391.27 o 
   4  10   4     1074.94      958.26    288.27 o 
   0  11   4      996.69     1098.44    334.08 o 
   1  11   4      201.24      428.07    276.40 o 
   1   0   5     7530.36     7706.31    149.03 o 
   2   0   5       76.23       16.77     18.90 o 
   3   0   5    12106.39    12087.88    268.43 o 
   4   0   5      971.23      982.48     65.32 o 
   5   0   5      681.60      667.12     63.79 o 
   6   0   5     2744.68     2671.91    120.96 o 
   7   0   5      113.00       78.69     59.65 o 
   8   0   5     1623.50     1439.34    136.42 o 
   9   0   5       11.64       66.29    126.95 o 
  10   0   5        9.45      -54.41    145.77 o 
 -10   1   5      458.94      387.82    181.86 o 
  -9   1   5      538.58      583.13    163.66 o 
  -8   1   5     1551.72     1646.46    123.22 o 
  -7   1   5      104.08      141.08     64.84 o 
  -6   1   5     4195.32     4388.66    157.53 o 
  -5   1   5     5361.37     5167.46    163.14 o 
  -4   1   5     5349.18     5281.55    230.23 o 
  -3   1   5     6153.87     5923.09    156.04 o 
  -2   1   5     1973.98     1979.31     78.82 o 
  -1   1   5      917.73      972.67     33.87 o 
   0   1   5     9391.92     9583.24    198.88 o 
   1   1   5      947.37      956.01     36.23 o 
   2   1   5     1272.25     1361.67     45.55 o 
   3   1   5     6426.99     6182.06    136.96 o 
   4   1   5     5596.89     5482.29    132.22 o 
   5   1   5     5545.40     5366.92    165.09 o 
   6   1   5     4397.94     4267.79    154.30 o 
   7   1   5      143.58       89.47     61.70 o 
   8   1   5     1698.07     1774.25    149.16 o 
   9   1   5      375.24      183.72    134.23 o 
  10   1   5      453.54      407.06    176.11 o 
 -10   2   5      134.88      283.02    174.82 o 
  -9   2   5     3549.26     3908.76    287.46 o 
  -8   2   5      668.61      736.78    107.37 o 
  -7   2   5     3008.47     3284.89    153.61 o 
  -6   2   5     2732.98     2842.85    129.75 o 
  -5   2   5     2872.59     2757.59    127.63 o 
  -4   2   5      191.87      164.95     42.14 o 
  -3   2   5    13010.04    12823.82    238.35 o 
  -2   2   5     6104.45     5919.46    143.69 o 
  -1   2   5     9667.97     9519.93    225.69 o 
   0   2   5    16570.47    16860.32    399.79 o 
   1   2   5     8317.62     8431.50    177.18 o 
   2   2   5     6047.83     6002.86    132.48 o 
   3   2   5    10648.91    10719.30    227.07 o 
   4   2   5      174.47      198.84     36.63 o 
   5   2   5     2747.81     2846.82     99.43 o 
   6   2   5     2407.07     2599.84    125.29 o 
   7   2   5     3014.50     2953.65    143.28 o 
   8   2   5      635.87      790.25    158.50 o 
   9   2   5     3528.33     3085.30    420.00 o 
  10   2   5      122.29       79.83    155.13 o 
  -9   3   5      534.05      435.41    157.57 o 
  -8   3   5     4678.59     4734.88    201.84 o 
  -7   3   5      420.45      356.73     90.39 o 
  -6   3   5     6107.98     6259.55    198.59 o 
  -5   3   5     1844.84     1907.71    102.62 o 
  -4   3   5     6987.13     6597.65    210.10 o 
  -3   3   5     5404.95     5244.58    142.84 o 
  -2   3   5    15868.87    15533.49    330.10 o 
  -1   3   5     5805.97     5723.83    163.85 o 
   0   3   5    19638.25    19134.72    461.18 o 
   1   3   5     5614.69     5682.74    174.66 o 
   2   3   5    16910.11    16798.84    348.21 o 
   3   3   5     4965.40     4916.64    127.95 o 
   4   3   5     6526.94     6734.96    167.01 o 
   5   3   5     1497.55     1555.66     82.43 o 
   6   3   5     5299.64     5470.23    188.40 o 
   7   3   5      359.83      556.08     82.86 o 
   8   3   5     4185.21     4094.70    275.73 o 
   9   3   5      467.06      469.63    236.44 o 
  10   3   5     1184.01     1109.24    292.83 o 
  -9   4   5        4.54     -111.90    134.41 o 
  -8   4   5       49.03        7.55     97.06 o 
  -7   4   5      573.91      671.70    142.25 o 
  -6   4   5      997.81     1025.68     96.98 o 
  -5   4   5     6988.39     6683.77    232.04 o 
  -4   4   5     1445.88     1381.67     95.07 o 
  -3   4   5    14553.66    14237.41    318.73 o 
  -2   4   5     1648.97     1707.10     79.64 o 
  -1   4   5     7005.10     7075.40    173.78 o 
   0   4   5    10863.08    10580.26    294.39 o 
   1   4   5     6969.50     6484.44    208.71 o 
   2   4   5     1647.16     1682.74     97.33 o 
   3   4   5    14999.78    14727.07    380.62 o 
   4   4   5     1355.77     1539.03     86.50 o 
   5   4   5     6893.68     6798.27    181.52 o 
   6   4   5     1000.07      995.78     91.23 o 
   7   4   5      532.39      452.48     84.89 o 
   8   4   5       51.68       40.57    118.94 o 
   9   4   5        6.85      261.56    151.51 o 
  -9   5   5      248.99      280.57    162.68 o 
  -8   5   5      418.78      549.17    125.89 o 
  -7   5   5        4.65       69.58     90.47 o 
  -6   5   5     1104.06     1400.01    128.54 o 
  -5   5   5      628.19      837.56    122.44 o 
  -4   5   5      506.31      559.95     71.54 o 
  -3   5   5     3456.87     3484.25    132.02 o 
  -2   5   5     2317.21     2317.13     98.71 o 
  -1   5   5     1855.48     1892.32     85.16 o 
   0   5   5     2949.44     2873.47     97.05 o 
   1   5   5     2023.42     2053.99    113.39 o 
   2   5   5     2409.88     2292.24    122.74 o 
   3   5   5     3720.33     3697.24    157.56 o 
   4   5   5      436.06      482.71     78.76 o 
   5   5   5      664.98      690.27     97.25 o 
   6   5   5     1124.84     1136.77    152.65 o 
   7   5   5        1.94      -95.64    102.34 o 
   8   5   5      454.20      341.72    144.77 o 
   9   5   5      209.76      377.24    163.78 o 
  -8   6   5      360.47      364.54    128.88 o 
  -7   6   5      939.20      850.28    164.14 o 
  -6   6   5     1193.01     1358.39    140.45 o 
  -5   6   5     4010.92     3931.94    385.74 o 
  -4   6   5     2257.96     2530.14    127.78 o 
  -3   6   5     5644.24     5715.94    182.19 o 
  -2   6   5      196.73       47.84     85.11 o 
  -1   6   5     2626.27     2641.33    142.34 o 
   0   6   5     1330.87     1386.37    108.60 o 
   1   6   5     2337.70     2397.08    222.95 o 
   2   6   5      104.28      151.09     66.27 o 
   3   6   5     5185.76     5261.06    210.89 o 
   4   6   5     2279.44     2398.15    250.14 o 
   5   6   5     3818.20     3845.21    186.25 o 
   6   6   5     1112.31     1181.15    127.49 o 
   7   6   5      844.54      987.39    164.80 o 
   8   6   5      312.12      198.75    144.98 o 
  -8   7   5      518.83      483.32    176.60 o 
  -7   7   5      421.38      523.12    228.68 o 
  -6   7   5      854.78      835.48    166.85 o 
  -5   7   5      253.26      144.28    121.30 o 
  -4   7   5     4302.47     4383.34    211.14 o 
  -3   7   5      533.81      450.76     96.48 o 
  -2   7   5    10414.11    10335.41    332.10 o 
  -1   7   5       17.68       68.23     71.30 o 
   0   7   5    11465.89    11280.98    354.28 o 
   1   7   5       45.98       41.39     77.22 o 
   2   7   5     9906.53     9924.32    329.04 o 
   3   7   5      538.35      493.94    118.86 o 
   4   7   5     4164.90     4007.90    280.70 o 
   5   7   5      199.78      146.12     87.84 o 
   6   7   5      956.42      949.54    132.53 o 
   7   7   5      387.90      326.01    144.82 o 
  -7   8   5      627.90      519.77    255.24 o 
  -6   8   5      436.84      338.40    296.87 o 
  -5   8   5      787.70      624.94    160.52 o 
  -4   8   5      189.53       69.83     96.50 o 
  -3   8   5     3794.36     3857.93    242.67 o 
  -2   8   5      108.38       54.22     82.93 o 
  -1   8   5     7342.03     7584.77    286.70 o 
   0   8   5      188.66      110.94     82.83 o 
   1   8   5     7790.23     7537.43    376.00 o 
   2   8   5      106.70       56.61     84.71 o 
   3   8   5     4417.29     4434.94    214.53 o 
   4   8   5      222.76      332.93    131.71 o 
   5   8   5      863.78      706.00    274.30 o 
   6   8   5      514.57      573.47    188.20 o 
   7   8   5      584.28     1011.76    268.33 o 
  -5   9   5     1051.67     1092.54    203.97 o 
  -4   9   5      724.62      540.92    168.14 o 
  -3   9   5      411.83      256.54    142.35 o 
  -2   9   5      184.42       58.36    126.49 o 
  -1   9   5       31.15       92.74    243.33 o 
   0   9   5        9.87      -43.15    157.34 o 
   1   9   5       12.63       23.98     92.22 o 
   2   9   5      239.90      152.56    178.87 o 
   3   9   5      413.88      584.42    122.72 o 
   4   9   5      837.22      775.47    218.33 o 
   5   9   5     1071.63     1051.04    183.17 o 
   6   9   5      325.17      527.72    169.44 o 
  -4  10   5      132.75      136.75    230.05 o 
  -3  10   5      340.83      440.27    303.34 o 
  -2  10   5      571.51      794.28    188.09 o 
  -1  10   5      690.18      458.27    222.82 o 
   0  10   5      110.32     -106.43    191.20 o 
   1  10   5      707.89      386.00    505.42 o 
   2  10   5      541.91      125.88    246.87 o 
   3  10   5      333.14      469.01    251.36 o 
   4  10   5      142.05      283.25    257.90 o 
   0  11   5      163.98      131.05    268.79 o 
   1  11   5      142.76      273.73    269.32 o 
   1   0   6    13023.45    12441.03    265.08 o 
   2   0   6    12055.38    12241.60    300.21 o 
   3   0   6    54176.65    53678.21   1025.84 o 
   4   0   6      353.26      338.56     56.29 o 
   5   0   6    27419.29    27163.01    570.05 o 
   6   0   6       29.32       25.98     49.99 o 
   7   0   6     2222.45     2298.16    128.56 o 
   8   0   6      119.52       61.57     73.18 o 
   9   0   6      119.00      216.42    148.06 o 
  10   0   6      217.55      168.86    283.86 o 
 -10   1   6      744.63      803.95    204.01 o 
  -9   1   6      300.85      398.09    154.18 o 
  -8   1   6     2948.82     3024.24    158.33 o 
  -7   1   6      517.02      506.67     81.23 o 
  -6   1   6     4174.37     4302.91    161.07 o 
  -5   1   6      220.64      161.66     49.73 o 
  -4   1   6     7528.28     7938.14    248.44 o 
  -3   1   6    14294.46    14235.90    312.35 o 
  -2   1   6    31365.12    31621.14    551.49 o 
  -1   1   6    10680.30    10901.56    200.96 o 
   0   1   6    22075.62    21950.96    427.89 o 
   1   1   6     9836.85    10190.46    199.75 o 
   2   1   6    31914.43    31929.58    501.74 o 
   3   1   6    14982.97    14564.53    277.34 o 
   4   1   6     8613.47     8661.76    185.70 o 
   5   1   6      192.27      308.45     53.03 o 
   6   1   6     4973.90     4849.21    165.39 o 
   7   1   6      535.90      468.46     76.73 o 
   8   1   6     3385.31     3479.61    165.66 o 
   9   1   6      283.94      321.37    290.13 o 
  10   1   6      771.72      585.77    190.34 o 
 -10   2   6       86.10       69.56    231.42 o 
  -9   2   6     1432.92     1602.71    200.01 o 
  -8   2   6      841.04      954.51    124.13 o 
  -7   2   6      265.69      307.51     77.71 o 
  -6   2   6     1074.38     1052.28    107.48 o 
  -5   2   6     1480.00     1510.79     92.53 o 
  -4   2   6      165.58       91.91     39.14 o 
  -3   2   6     2522.12     2507.77     85.45 o 
  -2   2   6     2091.13     2054.27     66.43 o 
  -1   2   6     4956.11     4935.52    129.26 o 
   0   2   6     2460.18     2486.35     73.94 o 
   1   2   6     5177.06     5234.86    119.51 o 
   2   2   6     2210.17     2237.31     68.75 o 
   3   2   6     3040.33     2933.79     80.06 o 
   4   2   6      189.22      148.16     36.01 o 
   5   2   6     1639.58     1609.14     93.55 o 
   6   2   6     1085.69     1245.85     93.21 o 
   7   2   6      340.42      330.73    109.58 o 
   8   2   6      707.14      795.59    119.40 o 
   9   2   6     1410.88     1763.68    217.08 o 
  10   2   6      112.61      494.88    261.94 o 
  -9   3   6      337.53      438.39    159.82 o 
  -8   3   6      265.72      272.41    108.65 o 
  -7   3   6      375.49      315.96     79.27 o 
  -6   3   6      130.44      180.72     64.88 o 
  -5   3   6      656.75      544.50     76.59 o 
  -4   3   6       63.62       68.07     40.13 o 
  -3   3   6     5804.16     5733.27    150.19 o 
  -2   3   6    10861.88    10548.57    283.68 o 
  -1   3   6     6805.17     6487.52    181.35 o 
   0   3   6    23831.49    23597.20    559.42 o 
   1   3   6     6457.03     6409.01    168.54 o 
   2   3   6    11065.41    11005.77    225.44 o 
   3   3   6     4891.48     4849.50    130.55 o 
   4   3   6       83.41      149.97     39.21 o 
   5   3   6      719.78      771.09     65.79 o 
   6   3   6      211.64      172.09     70.95 o 
   7   3   6      341.84      288.85     76.03 o 
   8   3   6      269.28      356.31    134.41 o 
   9   3   6      444.26      584.90    165.98 o 
  -9   4   6     1089.51     1260.09    200.02 o 
  -8   4   6     1010.67     1037.59    142.69 o 
  -7   4   6     2494.87     2366.77    170.50 o 
  -6   4   6     2863.07     2698.17    165.96 o 
  -5   4   6     3019.49     3249.96    166.90 o 
  -4   4   6      217.51      167.44     48.09 o 
  -3   4   6    10721.66    10756.09    258.87 o 
  -2   4   6     2584.34     2546.40     97.88 o 
  -1   4   6    14277.25    14522.36    319.37 o 
   0   4   6      486.76      449.53     59.11 o 
   1   4   6    15191.26    15003.58    466.47 o 
   2   4   6     2542.23     2357.27    185.06 o 
   3   4   6    12246.65    11824.69    275.59 o 
   4   4   6      197.30      219.01     60.98 o 
   5   4   6     3583.73     3435.24    124.11 o 
   6   4   6     2749.92     2630.74    136.00 o 
   7   4   6     2728.78     2576.88    189.96 o 
   8   4   6      968.29      820.69    187.78 o 
   9   4   6     1277.10     1307.37    206.19 o 
  -9   5   6      102.66      218.07    159.98 o 
  -8   5   6      650.93      706.41    138.33 o 
  -7   5   6      326.76      326.47    135.39 o 
  -6   5   6     5747.02     5823.87    250.60 o 
  -5   5   6      622.00      602.07    153.11 o 
  -4   5   6    12607.73    12152.81    308.77 o 
  -3   5   6      536.03      619.32     68.69 o 
  -2   5   6     4043.94     3954.62    137.51 o 
  -1   5   6      160.01      114.53     87.28 o 
   0   5   6      117.93      100.29     52.53 o 
   1   5   6      225.42      176.55     55.42 o 
   2   5   6     4584.70     4721.77    176.66 o 
   3   5   6      554.49      672.63     81.31 o 
   4   5   6    13378.09    12384.14    437.90 o 
   5   5   6      615.89      609.40     91.97 o 
   6   5   6     6090.75     6349.85    305.13 o 
   7   5   6      302.47      157.03    116.90 o 
   8   5   6      830.54      686.53    163.68 o 
   9   5   6       89.92        3.65    203.11 o 
  -8   6   6      248.89      245.40    127.09 o 
  -7   6   6      999.43      970.51    120.94 o 
  -6   6   6     1095.87     1265.70    135.99 o 
  -5   6   6      583.01      573.13    101.66 o 
  -4   6   6      405.40      474.96     75.70 o 
  -3   6   6     2478.11     2559.40    151.95 o 
  -2   6   6     4465.89     4497.35    193.90 o 
  -1   6   6     1961.42     1884.14    126.80 o 
   0   6   6     2050.15     1968.62    128.56 o 
   1   6   6     1824.57     1927.35    128.18 o 
   2   6   6     4634.30     4539.02    334.27 o 
   3   6   6     2197.17     2036.35    136.85 o 
   4   6   6      420.59      466.39    111.46 o 
   5   6   6      564.78      478.96    119.98 o 
   6   6   6     1094.62     1088.09    159.09 o 
   7   6   6      981.98      923.52    275.48 o 
   8   6   6      297.43      219.06    147.90 o 
  -8   7   6      642.74      402.19    244.82 o 
  -7   7   6       40.37      110.65    197.40 o 
  -6   7   6      752.45      857.71    165.88 o 
  -5   7   6      154.22       -8.05    111.95 o 
  -4   7   6      886.34      789.85    116.05 o 
  -3   7   6      790.12      946.36    117.19 o 
  -2   7   6      263.96      224.49     84.89 o 
  -1   7   6      910.64      961.52    110.48 o 
   0   7   6     2133.97     2212.39    147.35 o 
   1   7   6      904.24      789.62    105.68 o 
   2   7   6      265.67      290.01    112.61 o 
   3   7   6      786.73      885.99    113.87 o 
   4   7   6      879.00      907.58    141.81 o 
   5   7   6      108.48       44.57    109.10 o 
   6   7   6      635.72      734.81    152.96 o 
   7   7   6       37.08      -30.04    122.67 o 
   8   7   6      594.93      505.31    224.04 o 
  -7   8   6      236.51       67.27    223.96 o 
  -6   8   6        5.90      145.28    148.00 o 
  -5   8   6      149.61      270.55    151.10 o 
  -4   8   6      129.80       72.12     94.51 o 
  -3   8   6      177.89      133.59     92.33 o 
  -2   8   6      987.41     1161.81    128.51 o 
  -1   8   6      693.85      685.46    113.56 o 
   0   8   6     1634.83     1678.22    173.01 o 
   1   8   6      756.95      706.46    113.85 o 
   2   8   6      991.53     1061.43    125.54 o 
   3   8   6      274.43      243.26     90.27 o 
   4   8   6       90.83      192.45    117.28 o 
   5   8   6      226.24      245.42    128.20 o 
   6   8   6        4.61       72.77    126.92 o 
   7   8   6      300.27      173.51    209.43 o 
  -5   9   6        1.38      328.04    164.67 o 
  -4   9   6      635.92      370.76    163.39 o 
  -3   9   6      863.54      788.29    276.78 o 
  -2   9   6      918.84      975.18    136.21 o 
  -1   9   6      909.03      886.10    130.26 o 
   0   9   6      345.99      221.65    101.90 o 
   1   9   6      980.82     1035.25    137.23 o 
   2   9   6      957.70      911.82    135.22 o 
   3   9   6      921.69     1122.58    212.62 o 
   4   9   6      555.68      679.55    161.91 o 
   5   9   6        1.99     -125.15    127.22 o 
  -4  10   6       67.43       67.35    232.79 o 
  -3  10   6     1945.37     2093.72    259.42 o 
  -2  10   6      101.32      -65.36    144.99 o 
  -1  10   6      282.42      321.88    163.22 o 
   0  10   6        9.58      -83.32    181.23 o 
   1  10   6      196.93       91.75    154.75 o 
   2  10   6       84.70      248.96    162.99 o 
   3  10   6     1794.36     1933.74    229.37 o 
   4  10   6       79.90      175.81    168.33 o 
   1   0   7        1.14       14.81     14.11 o 
   2   0   7     8681.13     8861.12    201.60 o 
   3   0   7       22.57       30.66     28.16 o 
   4   0   7      180.26      189.25     43.74 o 
   5   0   7     2335.42     2318.54    109.96 o 
   6   0   7     4375.06     4305.74    178.27 o 
   7   0   7     3060.35     2931.31    144.58 o 
   8   0   7      406.65      418.58     86.13 o 
   9   0   7      233.12      322.65    145.51 o 
  10   0   7      164.81        5.48    216.43 o 
 -10   1   7       78.32     -266.88    196.19 o 
  -9   1   7      220.24      187.68    110.58 o 
  -8   1   7      145.37       36.65     75.76 o 
  -7   1   7      479.66      415.54     80.52 o 
  -6   1   7     3968.28     4142.83    160.49 o 
  -5   1   7     1474.33     1463.20    107.53 o 
  -4   1   7    13805.88    13923.92    319.78 o 
  -3   1   7     1212.94     1314.93     70.70 o 
  -2   1   7     9781.89    10032.87    210.54 o 
  -1   1   7     8403.32     8360.90    153.67 o 
   0   1   7       70.90       52.72     14.44 o 
   1   1   7     8394.02     8442.33    153.41 o 
   2   1   7    10890.74    11112.73    187.19 o 
   3   1   7     1720.57     1734.99     69.46 o 
   4   1   7    14178.14    14013.05    279.53 o 
   5   1   7     1671.70     1738.14     96.22 o 
   6   1   7     4388.59     4526.62    162.58 o 
   7   1   7      608.59      510.87     82.19 o 
   8   1   7      205.56      220.69     81.41 o 
   9   1   7      187.75       -9.22    199.84 o 
  10   1   7       99.72      166.96    228.83 o 
  -9   2   7     2639.86     3000.48    207.85 o 
  -8   2   7     1688.17     1650.80    179.26 o 
  -7   2   7     5577.53     5517.57    229.38 o 
  -6   2   7      885.57      881.06     88.17 o 
  -5   2   7     3802.65     3725.63    137.87 o 
  -4   2   7      750.49      636.00     60.93 o 
  -3   2   7    13233.49    13145.72    263.77 o 
  -2   2   7     1737.58     1677.89     61.37 o 
  -1   2   7    21416.28    21216.03    379.54 o 
   0   2   7       64.57       44.34     15.31 o 
   1   2   7    21731.92    21714.65    357.33 o 
   2   2   7     1767.36     1738.66     53.93 o 
   3   2   7    13270.62    13220.15    257.75 o 
   4   2   7      694.96      698.28     53.80 o 
   5   2   7     3077.52     3067.77    131.30 o 
   6   2   7     1142.36     1169.78     93.48 o 
   7   2   7     4777.59     4861.63    188.13 o 
   8   2   7     1848.81     1846.44    130.44 o 
   9   2   7     2500.92     2742.42    258.99 o 
  -9   3   7      206.87      191.51    148.75 o 
  -8   3   7     3392.90     3742.69    218.22 o 
  -7   3   7      719.54      778.38    114.26 o 
  -6   3   7     3804.56     3869.54    157.32 o 
  -5   3   7      129.69       89.67     52.68 o 
  -4   3   7     7347.84     7048.70    188.76 o 
  -3   3   7     2987.45     2961.40     95.37 o 
  -2   3   7    25278.51    23973.85    543.25 o 
  -1   3   7     7014.25     6766.63    194.74 o 
   0   3   7    21051.80    20752.80    502.16 o 
   1   3   7     7409.74     7310.42    183.05 o 
   2   3   7    22698.24    22218.75    424.88 o 
   3   3   7     3076.02     3146.86     97.04 o 
   4   3   7     6023.49     6017.82    183.01 o 
   5   3   7       91.56       51.81     51.26 o 
   6   3   7     3187.79     3459.13    151.46 o 
   7   3   7      618.86      669.59     93.59 o 
   8   3   7     3213.82     3659.69    211.99 o 
   9   3   7      185.62      118.40    134.99 o 
  -9   4   7       27.03       74.31    123.38 o 
  -8   4   7       70.33      146.78    111.42 o 
  -7   4   7      541.22      452.35    108.69 o 
  -6   4   7     1043.22     1113.54    122.27 o 
  -5   4   7     5361.13     5432.50    216.67 o 
  -4   4   7     3417.37     3359.22    237.11 o 
  -3   4   7     7697.41     7311.35    230.22 o 
  -2   4   7     4662.91     4386.41    156.12 o 
  -1   4   7      534.31      645.25     48.52 o 
   0   4   7     4448.75     4474.23    165.28 o 
   1   4   7      331.60      204.94     85.00 o 
   2   4   7     4445.76     4469.75    163.32 o 
   3   4   7     7297.55     7222.77    198.84 o 
   4   4   7     3581.95     3658.01    136.23 o 
   5   4   7     5019.76     5141.00    157.70 o 
   6   4   7      836.94      983.57     97.68 o 
   7   4   7      491.12      520.65     90.41 o 
   8   4   7       23.91       -5.57    240.44 o 
   9   4   7       16.93       34.24    198.47 o 
  -9   5   7      308.47      231.45    163.92 o 
  -8   5   7       22.10      186.13    116.50 o 
  -7   5   7      518.07      538.12    120.27 o 
  -6   5   7      284.37      218.73     94.95 o 
  -5   5   7      249.70       -8.12    107.04 o 
  -4   5   7     2262.64     2117.93    132.99 o 
  -3   5   7     4857.24     4818.23    161.68 o 
  -2   5   7     2031.84     2107.86    127.72 o 
  -1   5   7     2973.93     2919.68    146.94 o 
   0   5   7        0.40      -14.24     46.31 o 
   1   5   7     2996.93     2939.65    165.87 o 
   2   5   7     1780.89     1847.66    117.83 o 
   3   5   7     5138.92     5034.83    190.34 o 
   4   5   7     1891.37     2213.37    165.69 o 
   5   5   7      202.58      132.02     74.83 o 
   6   5   7      283.44      395.51     95.47 o 
   7   5   7      499.08      471.58    109.07 o 
   8   5   7       35.67     -154.68    118.98 o 
   9   5   7      295.26      301.81    228.00 o 
  -8   6   7       79.35      254.36    131.44 o 
  -7   6   7     1766.93     2019.36    174.42 o 
  -6   6   7      325.30      403.00    111.26 o 
  -5   6   7     5581.52     5697.17    302.44 o 
  -4   6   7     1234.02     1288.90    132.25 o 
  -3   6   7     7150.06     6985.14    257.37 o 
  -2   6   7      209.13      151.19     71.34 o 
  -1   6   7      540.66      551.56     86.50 o 
   0   6   7       16.35       21.28     59.21 o 
   1   6   7      365.76      356.63     78.24 o 
   2   6   7      178.02      187.24     72.24 o 
   3   6   7     6507.96     6433.20    256.17 o 
   4   6   7     1093.54     1081.46    139.31 o 
   5   6   7     5286.28     5093.17    276.17 o 
   6   6   7      419.67      421.83    129.92 o 
   7   6   7     1473.63     1334.53    182.78 o 
   8   6   7       89.43      183.45    204.71 o 
  -7   7   7      253.83      317.85    126.86 o 
  -6   7   7     1182.06     1225.14    205.36 o 
  -5   7   7      198.27      238.25    128.55 o 
  -4   7   7     1803.29     2088.16    159.42 o 
  -3   7   7     1838.80     1767.52    215.17 o 
  -2   7   7     6378.20     6869.04    264.89 o 
  -1   7   7     6192.26     5950.47    239.63 o 
   0   7   7     5586.15     5455.07    226.80 o 
   1   7   7     5848.96     5795.55    238.57 o 
   2   7   7     6561.26     6640.29    256.48 o 
   3   7   7     1551.23     1589.23    135.09 o 
   4   7   7     1778.90     1745.28    179.55 o 
   5   7   7      255.37      251.03    127.41 o 
   6   7   7      967.00      774.40    158.74 o 
   7   7   7      342.80      245.77    221.57 o 
  -6   8   7      187.84      249.02    162.51 o 
  -5   8   7      804.41      782.24    178.51 o 
  -4   8   7      111.11       43.70     92.31 o 
  -3   8   7     1562.57     1436.23    147.12 o 
  -2   8   7     1589.52     1869.98    245.17 o 
  -1   8   7     2752.38     2749.00    180.29 o 
   0   8   7     3281.83     3252.56    300.83 o 
   1   8   7     2820.83     2968.62    182.92 o 
   2   8   7     1517.13     1568.81    147.94 o 
   3   8   7     1661.11     1517.45    177.49 o 
   4   8   7      120.79       66.14    115.21 o 
   5   8   7      982.49      766.58    163.31 o 
   6   8   7      148.27      303.38    140.79 o 
  -5   9   7      151.19      -25.43    148.06 o 
  -4   9   7     1087.06      917.78    199.57 o 
  -3   9   7       40.86       28.19    100.99 o 
  -2   9   7      211.67      279.96    112.42 o 
  -1   9   7      237.58      238.24    108.25 o 
   0   9   7      223.71      231.08    105.09 o 
   1   9   7      361.19      271.37    112.86 o 
   2   9   7      255.38      260.96    110.18 o 
   3   9   7       48.25       46.29    127.20 o 
   4   9   7     1169.26     1102.40    245.73 o 
   5   9   7      157.38      109.83    146.60 o 
  -3  10   7      171.45      397.53    183.24 o 
  -2  10   7      898.26      929.57    318.79 o 
  -1  10   7       89.40      -58.20    146.41 o 
   0  10   7      655.29      714.18    192.08 o 
   1  10   7       77.41      188.50    120.68 o 
   2  10   7      909.86      885.55    150.13 o 
   3  10   7      129.09       24.59    142.22 o 
   4  10   7      156.05      198.38    158.30 o 
   0   0   8    10667.83    10560.58    327.70 o 
   1   0   8     5171.23     5256.14    107.49 o 
   2   0   8     7935.40     7467.43    180.14 o 
   3   0   8    13014.40    13329.74    351.81 o 
   4   0   8    18262.70    17614.00    389.08 o 
   5   0   8     6259.59     6075.69    185.92 o 
   6   0   8     4893.96     4802.60    173.67 o 
   7   0   8     3329.24     3268.83    153.99 o 
   8   0   8        9.27      -13.93     69.88 o 
   9   0   8     1227.87     1260.69    168.23 o 
  10   0   8       88.67      119.33    242.68 o 
 -10   1   8      688.81      573.19    254.71 o 
  -9   1   8      178.07      142.78    131.53 o 
  -8   1   8     1928.11     1840.67    134.28 o 
  -7   1   8      510.72      514.12     85.56 o 
  -6   1   8     3154.18     3357.14    145.21 o 
  -5   1   8     2033.06     2106.78    128.83 o 
  -4   1   8     6798.71     6607.63    190.43 o 
  -3   1   8     1393.44     1378.46     66.04 o 
  -2   1   8    19367.56    19563.49    379.49 o 
  -1   1   8     9697.49     9476.94    172.95 o 
   0   1   8     6136.42     5846.89    128.49 o 
   1   1   8     9419.03     9391.59    171.91 o 
   2   1   8    23219.80    22216.79    379.59 o 
   3   1   8     1538.19     1573.27     70.00 o 
   4   1   8     7670.65     7335.93    196.36 o 
   5   1   8     2346.58     2315.46    111.62 o 
   6   1   8     3107.31     3038.89    137.78 o 
   7   1   8      586.44      495.21     82.71 o 
   8   1   8     1930.80     1716.97    129.01 o 
   9   1   8      177.16      121.30    214.87 o 
  10   1   8      792.07      857.12    292.68 o 
  -9   2   8      375.42      477.90    126.51 o 
  -8   2   8     1072.75     1172.85    120.58 o 
  -7   2   8     4411.66     4341.53    211.03 o 
  -6   2   8      173.97      109.77     61.52 o 
  -5   2   8     5711.77     5674.65    184.41 o 
  -4   2   8     1997.36     2058.36     95.97 o 
  -3   2   8      279.46      370.42     41.81 o 
  -2   2   8      648.46      674.30     42.88 o 
  -1   2   8     3643.73     3606.88     90.12 o 
   0   2   8     2800.67     2734.19     77.93 o 
   1   2   8     3462.84     3479.10     95.42 o 
   2   2   8      857.26      869.16     40.77 o 
   3   2   8      310.82      338.72     40.62 o 
   4   2   8     1754.57     1651.13     77.75 o 
   5   2   8     6054.65     6202.96    191.54 o 
   6   2   8      296.97      321.77     86.87 o 
   7   2   8     4546.16     4766.60    186.17 o 
   8   2   8     1137.25     1032.02    114.48 o 
   9   2   8      449.76      400.12    201.48 o 
  -9   3   8      183.55      206.81    119.63 o 
  -8   3   8      520.36      667.66    152.36 o 
  -7   3   8       37.31      108.26     93.82 o 
  -6   3   8     2087.07     1906.33    143.38 o 
  -5   3   8      307.86      258.42     61.66 o 
  -4   3   8      602.88      650.02     58.10 o 
  -3   3   8     1021.26     1105.00     59.09 o 
  -2   3   8     5272.76     5257.44    155.20 o 
  -1   3   8    19299.21    18919.94    399.37 o 
   0   3   8      895.15      919.95     86.26 o 
   1   3   8    19684.58    19386.01    409.25 o 
   2   3   8     5807.87     5753.34    141.31 o 
   3   3   8      771.41      791.17     64.42 o 
   4   3   8      830.14      892.54     72.24 o 
   5   3   8      210.73      182.99     58.29 o 
   6   3   8     2034.74     1910.64    120.08 o 
   7   3   8       67.84       -0.47     70.03 o 
   8   3   8      514.23      481.92    101.24 o 
   9   3   8      172.18      169.91    150.78 o 
  -9   4   8      901.73      989.19    187.33 o 
  -8   4   8      274.35      172.74    113.88 o 
  -7   4   8     3955.04     4109.93    221.83 o 
  -6   4   8      241.13      147.62     87.47 o 
  -5   4   8     2667.80     2677.91    161.05 o 
  -4   4   8      513.81      460.55     70.01 o 
  -3   4   8     5720.42     5788.05    196.78 o 
  -2   4   8     3363.40     3331.01    133.45 o 
  -1   4   8     3832.44     3866.30    117.59 o 
   0   4   8    11498.20    11269.38    317.69 o 
   1   4   8     3451.86     3317.10    143.98 o 
   2   4   8     3337.05     3187.07    121.72 o 
   3   4   8     5367.51     5226.99    164.39 o 
   4   4   8      562.17      518.26     67.49 o 
   5   4   8     3193.20     3135.33    141.84 o 
   6   4   8      242.68      244.18    102.99 o 
   7   4   8     4829.94     4873.24    194.99 o 
   8   4   8      292.30      146.12    103.96 o 
   9   4   8     1029.58     1131.28    205.97 o 
  -8   5   8      556.68      592.61    137.55 o 
  -7   5   8      789.99      641.48    125.08 o 
  -6   5   8     2848.94     3083.94    221.12 o 
  -5   5   8     3724.91     3775.87    190.02 o 
  -4   5   8     6273.78     6101.79    226.97 o 
  -3   5   8     1034.65      840.62    114.55 o 
  -2   5   8     9660.75     9194.37    299.16 o 
  -1   5   8     1041.53     1080.46     96.36 o 
   0   5   8     4130.77     4154.09    175.35 o 
   1   5   8     1105.25     1102.99    232.68 o 
   2   5   8     9966.20     9878.68    294.79 o 
   3   5   8     1031.25     1027.23     94.36 o 
   4   5   8     6713.81     6396.51    288.54 o 
   5   5   8     3932.52     3841.90    535.02 o 
   6   5   8     3327.38     3283.00    193.79 o 
   7   5   8      866.15      813.52    122.70 o 
   8   5   8      672.98      616.66    187.47 o 
  -8   6   8      634.31      555.46    179.16 o 
  -7   6   8     1081.72     1127.96    153.44 o 
  -6   6   8      422.10      380.68    113.31 o 
  -5   6   8      665.59      704.70    251.25 o 
  -4   6   8      185.29       85.05     78.41 o 
  -3   6   8     3584.53     3253.67    179.11 o 
  -2   6   8      190.10      114.93     71.07 o 
  -1   6   8     4676.48     4786.50    206.40 o 
   0   6   8       51.46       83.08     65.96 o 
   1   6   8     4908.87     5122.44    207.53 o 
   2   6   8      197.96      -10.69     76.06 o 
   3   6   8     4018.12     4330.73    229.42 o 
   4   6   8       93.41       27.04     89.09 o 
   5   6   8      516.97      551.39    126.34 o 
   6   6   8      457.63      240.55    121.60 o 
   7   6   8      785.25      802.13    162.96 o 
   8   6   8      663.90      760.01    180.96 o 
  -7   7   8      226.49      145.00    120.60 o 
  -6   7   8      175.27      -22.68    152.85 o 
  -5   7   8      282.76      254.47    131.60 o 
  -4   7   8     1355.60     1400.75    144.34 o 
  -3   7   8       90.81       42.79     85.18 o 
  -2   7   8     1770.28     1878.94    148.77 o 
  -1   7   8     1064.08     1266.50    128.25 o 
   0   7   8      513.00      628.69    100.07 o 
   1   7   8      997.27     1219.24    125.53 o 
   2   7   8     1619.82     1572.44    164.05 o 
   3   7   8       30.68       66.40    122.71 o 
   4   7   8     1413.66     1629.76    336.86 o 
   5   7   8      243.39      160.44    232.33 o 
   6   7   8      114.99      126.73    122.17 o 
   7   7   8      239.40       97.49    141.02 o 
  -6   8   8      114.93      314.00    169.40 o 
  -5   8   8       81.10      -17.25    110.95 o 
  -4   8   8      891.41      880.79    137.94 o 
  -3   8   8     1611.44     1739.78    177.82 o 
  -2   8   8       80.02      160.07     97.99 o 
  -1   8   8     1128.76     1296.19    139.80 o 
   0   8   8      137.37      185.01     95.78 o 
   1   8   8     1232.57     1234.57    136.14 o 
   2   8   8       81.85      -17.18     84.80 o 
   3   8   8     1821.61     1872.79    191.86 o 
   4   8   8      980.40      820.65    159.13 o 
   5   8   8      132.65       42.14    123.01 o 
   6   8   8      105.76      148.74    138.98 o 
  -5   9   8       95.57       84.93    227.69 o 
  -4   9   8     1138.16     1171.28    159.80 o 
  -3   9   8      257.62      373.86    119.29 o 
  -2   9   8     2402.95     2546.47    205.45 o 
  -1   9   8       23.88     -132.44     88.30 o 
   0   9   8      658.20      657.81    129.29 o 
   1   9   8       51.03      -99.46     92.29 o 
   2   9   8     1977.28     1816.91    186.53 o 
   3   9   8      289.91      108.12    134.17 o 
   4   9   8      961.94     1029.65    279.97 o 
   5   9   8       61.08       65.88    150.86 o 
  -3  10   8      941.96     1316.23    311.25 o 
  -2  10   8      129.27      285.95    171.93 o 
  -1  10   8      410.42      559.78    188.11 o 
   0  10   8       14.82      -51.84    108.24 o 
   1  10   8      358.00      278.70    242.92 o 
   2  10   8       93.83      260.99    152.40 o 
   3  10   8      786.88      577.65    179.35 o 
   1   0   9     1591.73     1634.82     53.88 o 
   2   0   9      205.14      232.79     26.39 o 
   3   0   9       48.48       36.21     22.84 o 
   4   0   9     1332.74     1295.10     81.67 o 
   5   0   9      881.30      912.36     79.74 o 
   6   0   9     3365.88     3118.24    141.43 o 
   7   0   9     1415.44     1412.29    110.51 o 
   8   0   9      970.39      866.56    136.13 o 
   9   0   9      158.15      264.79    116.03 o 
  -9   1   9      105.16     -113.45     90.60 o 
  -8   1   9      202.90      182.52     84.62 o 
  -7   1   9      677.71      614.47     91.79 o 
  -6   1   9      699.80      631.00     78.79 o 
  -5   1   9     5070.09     4887.25    167.96 o 
  -4   1   9     1094.77     1169.12     78.87 o 
  -3   1   9     1217.38     1213.66     63.66 o 
  -2   1   9    13129.09    13137.94    232.99 o 
  -1   1   9     5227.47     5234.94    106.80 o 
   0   1   9    15934.16    15685.98    294.08 o 
   1   1   9     4214.49     4232.72    101.45 o 
   2   1   9    12711.63    12787.66    250.35 o 
   3   1   9     1359.87     1272.21     66.95 o 
   4   1   9     1248.61     1244.23     80.91 o 
   5   1   9     5240.81     5031.50    169.65 o 
   6   1   9      630.76      661.09     82.19 o 
   7   1   9      715.46      684.16     92.65 o 
   8   1   9      216.22      223.46     84.60 o 
   9   1   9      125.11      202.93    111.64 o 
  -9   2   9      258.86      132.19    116.40 o 
  -8   2   9     3006.87     2974.90    195.69 o 
  -7   2   9     3029.42     3365.00    167.61 o 
  -6   2   9     2244.59     2022.98    148.78 o 
  -5   2   9     4961.53     5046.40    203.79 o 
  -4   2   9      276.76      280.56     51.96 o 
  -3   2   9     9869.23     9728.49    213.66 o 
  -2   2   9      517.01      532.64     49.80 o 
  -1   2   9    10055.75    10113.57    201.45 o 
   0   2   9    13001.91    13226.76    256.69 o 
   1   2   9    10300.07     9986.44    209.01 o 
   2   2   9      655.58      671.04     38.68 o 
   3   2   9    10101.13     9883.50    207.14 o 
   4   2   9      136.81       96.75     52.13 o 
   5   2   9     4663.43     4662.36    182.49 o 
   6   2   9     1753.54     1864.85    118.12 o 
   7   2   9     2559.47     2954.33    155.20 o 
   8   2   9     2836.20     2837.47    161.06 o 
   9   2   9      185.48      246.52    147.86 o 
  -9   3   9     1163.01     1098.85    160.89 o 
  -8   3   9      576.99      499.20    122.94 o 
  -7   3   9     1597.21     1540.80    150.71 o 
  -6   3   9     2307.58     2458.65    163.35 o 
  -5   3   9     2684.97     2676.72    154.27 o 
  -4   3   9     5251.06     5144.54    196.53 o 
  -3   3   9     4899.83     4721.11    152.16 o 
  -2   3   9     8322.92     8132.79    197.87 o 
  -1   3   9    11780.98    11377.10    258.86 o 
   0   3   9      890.20      847.29     81.99 o 
   1   3   9    11402.20    11174.67    235.81 o 
   2   3   9     6866.53     6692.19    150.64 o 
   3   3   9     4221.59     4405.15    124.09 o 
   4   3   9     4654.04     4693.89    158.84 o 
   5   3   9     2102.76     2430.23    127.07 o 
   6   3   9     2232.75     2383.40    158.62 o 
   7   3   9     1554.49     1683.28    144.09 o 
   8   3   9      529.46      950.60    123.45 o 
   9   3   9     1111.27     1214.69    201.06 o 
  -9   4   9      937.63     1120.10    169.22 o 
  -8   4   9       64.02       57.93    109.32 o 
  -7   4   9      658.26      720.28    126.28 o 
  -6   4   9     2402.12     2599.09    173.53 o 
  -5   4   9       56.61      -48.88     66.94 o 
  -4   4   9     9066.47     8960.58    254.64 o 
  -3   4   9      746.61      740.26     71.74 o 
  -2   4   9     5314.69     5206.12    218.15 o 
  -1   4   9      406.66      422.87     80.83 o 
   0   4   9     2066.87     2169.28    117.36 o 
   1   4   9      276.24      234.74     55.46 o 
   2   4   9     4987.88     4795.00    156.17 o 
   3   4   9      497.43      522.05     54.07 o 
   4   4   9     9431.51     9239.82    250.78 o 
   5   4   9      102.46      147.41     63.21 o 
   6   4   9     2365.59     2440.83    142.04 o 
   7   4   9      603.10      968.09    108.89 o 
   8   4   9       21.84       51.02     87.55 o 
   9   4   9      949.93     1276.66    294.89 o 
  -8   5   9       25.97       28.90    117.80 o 
  -7   5   9      293.81      303.87    115.38 o 
  -6   5   9       54.90       74.60     94.79 o 
  -5   5   9      413.86      418.63     96.04 o 
  -4   5   9     1271.21     1243.83    225.57 o 
  -3   5   9     2238.78     2255.10    178.96 o 
  -2   5   9     3286.00     3119.22    159.59 o 
  -1   5   9     1733.44     1851.28    121.12 o 
   0   5   9      755.02      609.04     82.06 o 
   1   5   9     1573.47     1534.06    138.14 o 
   2   5   9     3302.59     3387.67    155.29 o 
   3   5   9     2373.87     2474.90    173.62 o 
   4   5   9     1222.54     1166.25    111.46 o 
   5   5   9      451.38      387.68    111.66 o 
   6   5   9       61.89      -26.79     95.69 o 
   7   5   9      279.71      175.02    102.20 o 
   8   5   9       25.28     -131.06    126.11 o 
  -8   6   9      156.73      272.67    171.47 o 
  -7   6   9     1228.58     1016.36    174.41 o 
  -6   6   9     1358.02     1340.89    153.48 o 
  -5   6   9      919.91     1085.10    207.14 o 
  -4   6   9     3125.01     3074.59    243.45 o 
  -3   6   9      224.10      244.20     94.64 o 
  -2   6   9      903.35      881.14    108.06 o 
  -1   6   9     1489.79     1572.43    127.87 o 
   0   6   9       92.94      109.70     68.37 o 
   1   6   9     1472.93     1477.43    121.91 o 
   2   6   9      867.55      851.65    118.19 o 
   3   6   9      147.15      204.75     97.32 o 
   4   6   9     2929.01     2869.79    335.53 o 
   5   6   9      875.48      988.77    212.17 o 
   6   6   9     1196.52     1374.88    180.47 o 
   7   6   9     1079.85      969.76    177.49 o 
   8   6   9      111.35      115.75    202.58 o 
  -7   7   9      833.92      550.15    185.88 o 
  -6   7   9     1769.68     1839.54    206.86 o 
  -5   7   9      633.00      767.31    149.43 o 
  -4   7   9      545.20      716.74    119.27 o 
  -3   7   9     1345.38     1566.00    143.49 o 
  -2   7   9     1084.27      985.48    128.98 o 
  -1   7   9     9057.53     9119.78    319.89 o 
   0   7   9        9.26       59.19     76.70 o 
   1   7   9     9229.24     8895.01    314.87 o 
   2   7   9     1441.91     1369.94    129.16 o 
   3   7   9     1438.01     1326.43    162.83 o 
   4   7   9      537.84      691.70    143.26 o 
   5   7   9      574.54      565.96    198.01 o 
   6   7   9     1597.66     1321.79    186.16 o 
   7   7   9      701.21      713.38    251.40 o 
  -6   8   9      494.69      578.72    189.46 o 
  -5   8   9     1046.22     1024.75    151.48 o 
  -4   8   9      317.27      190.24    139.45 o 
  -3   8   9      485.34      235.19    243.67 o 
  -2   8   9     2166.79     2342.17    219.34 o 
  -1   8   9      114.45      106.20     96.02 o 
   0   8   9     6019.42     6079.56    265.09 o 
   1   8   9       38.28       79.38     99.12 o 
   2   8   9     2194.94     2055.23    162.56 o 
   3   8   9      412.96      463.13    135.39 o 
   4   8   9      371.43      346.89    156.20 o 
   5   8   9     1111.34     1259.39    256.84 o 
   6   8   9      622.10      443.11    164.87 o 
  -5   9   9      771.97      469.99    201.89 o 
  -4   9   9      170.26      414.51    268.00 o 
  -3   9   9      335.65      397.10    127.50 o 
  -2   9   9      790.55      929.26    141.82 o 
  -1   9   9       19.32        6.77    104.14 o 
   0   9   9     1221.69     1211.07    217.97 o 
   1   9   9       85.53       50.27    101.54 o 
   2   9   9      767.74      674.50    198.51 o 
   3   9   9      387.61      322.78    148.80 o 
   4   9   9      230.04       41.91    138.29 o 
   5   9   9      863.20      660.25    243.07 o 
  -2  10   9      287.62      213.99    241.85 o 
  -1  10   9      310.95      245.86    132.66 o 
   0  10   9      360.73      366.55    133.62 o 
   1  10   9      299.35      376.58    134.99 o 
   2  10   9      278.46      266.96    155.48 o 
   3  10   9      219.17      211.70    160.21 o 
   0   0  10    23751.03    23312.75    675.56 o 
   1   0  10     1904.57     1814.84     70.87 o 
   2   0  10    15199.36    14774.95    259.83 o 
   3   0  10     1496.31     1724.17    169.89 o 
   4   0  10    12691.55    12349.21    299.44 o 
   5   0  10      168.82       72.99     52.49 o 
   6   0  10     6799.88     6913.97    220.78 o 
   7   0  10     1104.72     1114.55    105.85 o 
   8   0  10      750.24      683.92    104.19 o 
   9   0  10     3056.05     2893.29    174.72 o 
  -9   1  10      630.16      617.58    135.25 o 
  -8   1  10      490.33      540.99    100.89 o 
  -7   1  10     1754.94     1800.11    127.93 o 
  -6   1  10      952.01      905.55    110.61 o 
  -5   1  10     4048.96     4080.25    154.81 o 
  -4   1  10     1331.64     1319.46     84.07 o 
  -3   1  10    13955.74    13570.73    287.16 o 
  -2   1  10     1235.25     1246.09     60.52 o 
  -1   1  10    14869.97    14342.80    257.09 o 
   0   1  10     1428.61     1555.71     61.52 o 
   1   1  10    15817.62    14892.02    257.42 o 
   2   1  10     1530.37     1486.67     58.37 o 
   3   1  10    15516.16    14823.69    279.90 o 
   4   1  10     1402.31     1419.56     87.56 o 
   5   1  10     4696.43     4305.94    158.73 o 
   6   1  10      887.09      963.08     93.62 o 
   7   1  10     1742.89     1857.54    127.31 o 
   8   1  10      529.19      391.32     94.72 o 
   9   1  10      693.75      648.05    116.79 o 
  -9   2  10      255.88      348.40    127.28 o 
  -8   2  10     1177.52     1276.93    176.15 o 
  -7   2  10      856.48      965.04    125.61 o 
  -6   2  10     1071.05     1010.35     98.19 o 
  -5   2  10     4506.89     4677.79    166.26 o 
  -4   2  10      260.18      321.51     55.41 o 
  -3   2  10     3286.25     3332.56    106.25 o 
  -2   2  10      375.91      438.07     39.95 o 
  -1   2  10      198.93      240.56     30.09 o 
   0   2  10     1832.34     1838.94     68.49 o 
   1   2  10      177.19      233.43     34.29 o 
   2   2  10      301.61      291.48     32.01 o 
   3   2  10     3375.71     3372.52    120.08 o 
   4   2  10      295.15      246.30     64.86 o 
   5   2  10     4746.35     4667.29    169.62 o 
   6   2  10     1482.22     1530.94    110.42 o 
   7   2  10      911.94     1076.08    130.18 o 
   8   2  10     1303.03     1356.62    128.23 o 
   9   2  10      243.30      251.75    246.04 o 
  -9   3  10      173.13      154.10    129.08 o 
  -8   3  10      133.51      181.37    110.78 o 
  -7   3  10      678.34      602.69    116.34 o 
  -6   3  10     1594.32     1511.91    139.81 o 
  -5   3  10      224.17      297.33     83.61 o 
  -4   3  10      415.90      481.23     68.39 o 
  -3   3  10     1378.77     1454.27     90.17 o 
  -2   3  10     3082.19     3133.20    121.12 o 
  -1   3  10     6417.73     6308.83    176.19 o 
   0   3  10    10223.87     9921.83    231.78 o 
   1   3  10     7103.52     7035.61    151.06 o 
   2   3  10     3147.16     3187.61     91.50 o 
   3   3  10     1705.01     1697.16     93.06 o 
   4   3  10      450.15      558.14     93.89 o 
   5   3  10      203.97      327.39     70.33 o 
   6   3  10     1714.73     1735.97    122.36 o 
   7   3  10      552.46      453.23     92.37 o 
   8   3  10      135.00      105.69     87.48 o 
   9   3  10      179.90      258.20    240.21 o 
  -9   4  10      227.57      207.57    140.85 o 
  -8   4  10     1256.18     1624.29    217.34 o 
  -7   4  10      606.39      586.71    126.45 o 
  -6   4  10     5748.50     5863.59    313.13 o 
  -5   4  10     1476.05     1377.74    130.62 o 
  -4   4  10     2886.62     2914.14    136.93 o 
  -3   4  10      462.07      512.00     66.14 o 
  -2   4  10     5533.21     5406.16    205.04 o 
  -1   4  10      112.90        3.19     46.19 o 
   0   4  10     8312.70     7802.31    249.57 o 
   1   4  10       36.83       33.69     46.74 o 
   2   4  10     5246.46     5217.73    144.67 o 
   3   4  10      462.65      408.38     63.18 o 
   4   4  10     3177.10     3267.78    137.23 o 
   5   4  10     1481.92     1717.36    115.53 o 
   6   4  10     6617.84     6618.04    226.98 o 
   7   4  10      728.86      765.31    137.48 o 
   8   4  10     1529.92     1852.68    169.72 o 
  -8   5  10      499.73      612.92    151.53 o 
  -7   5  10     1207.79      872.45    200.30 o 
  -6   5  10       70.21      137.66    156.39 o 
  -5   5  10     3974.58     4034.33    268.48 o 
  -4   5  10      191.34      100.97     76.09 o 
  -3   5  10     3419.08     3294.54    179.00 o 
  -2   5  10     5069.72     4856.97    205.87 o 
  -1   5  10     2225.61     2319.52    141.24 o 
   0   5  10    15225.94    14873.23    417.63 o 
   1   5  10     2424.15     2559.81    170.71 o 
   2   5  10     5027.71     4904.82    193.36 o 
   3   5  10     3905.80     3938.38    214.14 o 
   4   5  10      294.48      373.88     83.71 o 
   5   5  10     4450.95     4316.48    255.36 o 
   6   5  10      128.43      107.18     91.25 o 
   7   5  10     1458.86     1366.01    154.01 o 
   8   5  10      513.25      365.73    125.14 o 
  -7   6  10       78.98      111.12    122.56 o 
  -6   6  10     1959.91     2115.99    184.26 o 
  -5   6  10      937.28      948.98    120.88 o 
  -4   6  10      303.77      223.65     80.03 o 
  -3   6  10     2474.29     2500.93    165.52 o 
  -2   6  10     1719.52     1690.34    138.98 o 
  -1   6  10     3183.95     3024.83    169.48 o 
   0   6  10     1725.74     1725.53    133.27 o 
   1   6  10     3227.22     2945.41    164.34 o 
   2   6  10     2218.41     2252.46    145.41 o 
   3   6  10     2578.59     2586.05    193.59 o 
   4   6  10      378.23      429.28    116.98 o 
   5   6  10      851.01      596.10    190.48 o 
   6   6  10     1628.07     2022.02    207.17 o 
   7   6  10       48.24       90.82    131.85 o 
  -7   7  10      155.75      316.65    231.35 o 
  -6   7  10      139.19      124.87    146.96 o 
  -5   7  10      598.84      563.71    109.98 o 
  -4   7  10     1114.29     1158.33    141.01 o 
  -3   7  10     1363.00     1325.09    140.21 o 
  -2   7  10      186.03      188.64    122.51 o 
  -1   7  10      513.44      509.29    102.95 o 
   0   7  10       55.97      -19.15    133.03 o 
   1   7  10      461.20      548.53    103.44 o 
   2   7  10      146.43      195.04    142.56 o 
   3   7  10     1220.03     1258.51    165.29 o 
   4   7  10     1062.49     1148.20    167.35 o 
   5   7  10      485.50      303.11    182.11 o 
   6   7  10      118.18       60.37    130.19 o 
   7   7  10      155.73       38.13    200.45 o 
  -6   8  10       74.87      254.94    222.82 o 
  -5   8  10      562.03      552.63    142.78 o 
  -4   8  10      356.49      551.59    131.05 o 
  -3   8  10      678.49      813.75    136.84 o 
  -2   8  10      573.17      815.85    184.89 o 
  -1   8  10      280.31      291.72    105.76 o 
   0   8  10      318.74      225.08    102.84 o 
   1   8  10      290.79      240.36    100.54 o 
   2   8  10      691.57      652.19    146.52 o 
   3   8  10      670.23      519.48    147.94 o 
   4   8  10      473.79      268.63    140.89 o 
   5   8  10      555.66      392.07    214.30 o 
   6   8  10       86.04      345.72    228.00 o 
  -4   9  10      559.88      511.93    141.68 o 
  -3   9  10      956.26      892.23    260.67 o 
  -2   9  10     1223.28     1213.93    157.26 o 
  -1   9  10      874.03      817.09    202.83 o 
   0   9  10      884.21      941.06    147.01 o 
   1   9  10      674.46      729.55    135.32 o 
   2   9  10     1157.64     1309.78    352.42 o 
   3   9  10      828.52      684.71    171.01 o 
   4   9  10      543.51      416.90    194.63 o 
  -2  10  10      900.96     1104.68    256.46 o 
  -1  10  10     1189.41     1106.12    311.75 o 
   0  10  10      391.76      343.80    149.67 o 
   1  10  10     1156.70     1502.18    176.07 o 
   2  10  10      795.70      947.30    261.18 o 
   1   0  11      318.94      282.49     31.08 o 
   2   0  11      631.89      703.26     42.62 o 
   3   0  11      215.83      175.16     81.18 o 
   4   0  11      424.93      424.44     71.79 o 
   5   0  11      296.10      307.84     63.08 o 
   6   0  11     6827.65     6489.47    215.18 o 
   7   0  11      433.82      404.02     85.69 o 
   8   0  11     1006.02      883.56    113.60 o 
   9   0  11       49.97       89.35     96.45 o 
  -9   1  11      613.00      641.96    137.21 o 
  -8   1  11      173.32      336.01    112.59 o 
  -7   1  11      576.64      302.76    116.51 o 
  -6   1  11      155.62      108.25     66.16 o 
  -5   1  11     1141.48     1199.40    105.50 o 
  -4   1  11      368.75      392.49     59.12 o 
  -3   1  11     3467.62     3634.40    116.77 o 
  -2   1  11     5556.98     5282.44    135.55 o 
  -1   1  11     8652.88     8668.69    175.61 o 
   0   1  11    19981.66    19082.70    357.92 o 
   1   1  11     9359.71     9321.32    176.81 o 
   2   1  11     5749.24     5419.59    131.47 o 
   3   1  11     4046.52     4110.75    129.30 o 
   4   1  11      305.51      360.63     76.03 o 
   5   1  11     1409.17     1337.60     99.58 o 
   6   1  11      102.79      118.55     64.58 o 
   7   1  11      623.66      598.63     94.07 o 
   8   1  11      191.81      278.23     92.97 o 
   9   1  11      630.59      780.26    125.95 o 
  -9   2  11      121.41     -101.67    109.03 o 
  -8   2  11     1876.38     2059.04    175.96 o 
  -7   2  11       98.92      136.26     94.06 o 
  -6   2  11     8516.19     8397.45    296.06 o 
  -5   2  11     3380.00     3131.06    166.73 o 
  -4   2  11     6150.20     6296.83    188.03 o 
  -3   2  11     4297.62     4193.92    126.06 o 
  -2   2  11     9447.25     9525.01    213.12 o 
  -1   2  11     3446.09     3432.53    112.53 o 
   0   2  11     8259.40     7771.38    174.45 o 
   1   2  11     3336.86     3456.40    104.96 o 
   2   2  11    10258.13    10383.77    196.49 o 
   3   2  11     4400.15     4326.33    142.85 o 
   4   2  11     6034.33     6195.84    224.28 o 
   5   2  11     3223.63     3219.29    169.23 o 
   6   2  11     7308.31     7006.03    234.93 o 
   7   2  11      153.22      123.28     78.28 o 
   8   2  11     1604.32     1786.59    143.32 o 
   9   2  11      119.84      112.60     99.48 o 
  -9   3  11      675.05      737.88    185.20 o 
  -8   3  11       66.76       -9.92    105.13 o 
  -7   3  11     2437.10     2561.27    185.67 o 
  -6   3  11      303.16      407.85    104.69 o 
  -5   3  11     7443.52     7326.98    265.58 o 
  -4   3  11     1199.68     1215.61    100.78 o 
  -3   3  11    13636.80    13248.52    311.29 o 
  -2   3  11      504.27      429.23     55.86 o 
  -1   3  11     8728.61     8886.66    244.60 o 
   0   3  11      819.32      868.50     87.40 o 
   1   3  11     7569.63     7499.61    169.94 o 
   2   3  11      554.97      625.61     46.98 o 
   3   3  11    11989.10    11618.95    301.62 o 
   4   3  11     1227.34     1334.76    110.85 o 
   5   3  11     6783.91     6568.58    219.62 o 
   6   3  11      293.74      291.59     81.62 o 
   7   3  11     2363.04     2693.11    261.28 o 
   8   3  11       41.82     -156.24    109.18 o 
   9   3  11      553.22      521.82    177.67 o 
  -8   4  11      486.40      555.10    137.42 o 
  -7   4  11      329.12      237.49    112.54 o 
  -6   4  11      747.62      708.51    120.70 o 
  -5   4  11      938.59      965.60    116.46 o 
  -4   4  11      691.02      736.51    116.84 o 
  -3   4  11     2483.03     2448.79    151.22 o 
  -2   4  11     3753.56     3495.56    165.99 o 
  -1   4  11        1.92        8.68     49.06 o 
   0   4  11     5009.60     5196.91    195.30 o 
   1   4  11       18.79       30.28     38.06 o 
   2   4  11     3350.51     3325.37    113.62 o 
   3   4  11     2503.03     2548.63    121.65 o 
   4   4  11      581.85      500.14     89.67 o 
   5   4  11      833.19      902.15    110.04 o 
   6   4  11      710.97      741.73    100.80 o 
   7   4  11      277.36      235.27     87.67 o 
   8   4  11      457.32      353.77    119.46 o 
  -8   5  11      175.92      105.21    161.50 o 
  -7   5  11       43.99       22.13    137.42 o 
  -6   5  11      157.00      240.01    134.12 o 
  -5   5  11       82.28       23.66     86.30 o 
  -4   5  11      221.36      276.69     87.56 o 
  -3   5  11     3658.45     3677.65    188.67 o 
  -2   5  11     1663.29     1737.61    115.30 o 
  -1   5  11     1649.81     1918.41    130.59 o 
   0   5  11     2028.97     2257.34    140.30 o 
   1   5  11     1456.46     1331.32    152.16 o 
   2   5  11     1809.02     1813.34    122.44 o 
   3   5  11     3620.29     3479.85    172.36 o 
   4   5  11      253.13      288.38     86.86 o 
   5   5  11       82.23      -18.79     94.42 o 
   6   5  11      130.49       97.35     94.54 o 
   7   5  11       48.10       75.39     99.21 o 
   8   5  11      135.00      159.62    118.18 o 
  -7   6  11       46.01      -61.44    160.00 o 
  -6   6  11     1610.76     1660.84    219.57 o 
  -5   6  11      479.57      419.62    123.73 o 
  -4   6  11     1400.40     1360.00    197.19 o 
  -3   6  11      413.03      437.83     88.10 o 
  -2   6  11     2149.57     2352.96    160.42 o 
  -1   6  11      699.68      614.16    150.56 o 
   0   6  11     2853.08     3001.48    170.21 o 
   1   6  11      671.89      596.51    137.50 o 
   2   6  11     2091.40     2355.34    150.34 o 
   3   6  11      356.51      196.38    107.14 o 
   4   6  11     1084.78     1307.12    160.70 o 
   5   6  11      567.65      641.38    201.67 o 
   6   6  11     1240.13     1208.76    180.34 o 
   7   6  11       54.80      -27.77    128.19 o 
  -6   7  11      260.00       85.54    265.67 o 
  -5   7  11     2140.92     1965.87    156.32 o 
  -4   7  11      159.95       53.98     85.89 o 
  -3   7  11     1747.56     1794.58    160.90 o 
  -2   7  11      735.53      662.67    116.35 o 
  -1   7  11     2664.35     2809.58    384.34 o 
   0   7  11     1622.06     1628.88    164.54 o 
   1   7  11     2909.14     2893.75    179.14 o 
   2   7  11      717.81      624.13    278.76 o 
   3   7  11     1990.86     1881.37    188.07 o 
   4   7  11      144.35       68.78    113.82 o 
   5   7  11     1948.21     2280.96    308.44 o 
   6   7  11      294.35      389.21    156.51 o 
  -5   8  11      132.19      -34.07    100.41 o 
  -4   8  11     1445.17     1370.28    166.95 o 
  -3   8  11       10.50      -83.74     98.63 o 
  -2   8  11     1662.07     1972.33    171.38 o 
  -1   8  11      532.77      456.82    119.77 o 
   0   8  11      659.18      802.24    185.09 o 
   1   8  11      532.10      457.24    114.50 o 
   2   8  11     1528.37     1511.05    193.07 o 
   3   8  11       19.83      148.63    129.41 o 
   4   8  11     1532.56     1632.43    421.75 o 
   5   8  11      121.16       77.09    184.47 o 
  -4   9  11       26.85       26.71    199.08 o 
  -3   9  11      252.81      177.63    157.95 o 
  -2   9  11      249.08      207.85    120.50 o 
  -1   9  11      490.65      400.97    126.75 o 
   0   9  11     1445.58     1287.12    162.17 o 
   1   9  11      495.34      508.94    134.12 o 
   2   9  11      216.68      204.95    143.59 o 
   3   9  11      318.38      262.03    194.09 o 
   4   9  11       29.25        3.50    147.61 o 
  -1  10  11      263.04      551.10    201.44 o 
   0  10  11        1.50      182.80    180.59 o 
   1  10  11      301.74      240.33    211.56 o 
   0   0  12    17190.93    15802.38    491.24 o 
   1   0  12     1422.99     1476.33     60.24 o 
   2   0  12     9046.42     8967.72    179.24 o 
   3   0  12     4871.65     4952.70    182.59 o 
   4   0  12      134.55       83.31     38.44 o 
   5   0  12      186.32      130.46     59.39 o 
   6   0  12     2226.41     2292.09    182.53 o 
   7   0  12      297.91      355.91     87.47 o 
   8   0  12     3093.42     3211.99    176.56 o 
   9   0  12      223.02      318.18    108.05 o 
  -9   1  12      791.56      765.72    145.81 o 
  -8   1  12      117.71       72.81    103.75 o 
  -7   1  12     1911.55     1717.75    153.64 o 
  -6   1  12      310.32      333.20     76.36 o 
  -5   1  12     5460.87     5332.12    221.25 o 
  -4   1  12     1585.51     1573.32     94.47 o 
  -3   1  12     6866.31     6716.21    175.37 o 
  -2   1  12     5172.70     5130.61    136.61 o 
  -1   1  12     3605.87     3487.15     98.00 o 
   0   1  12     3642.69     3520.34    103.72 o 
   1   1  12     4305.60     4254.62    102.68 o 
   2   1  12     5399.82     5275.26    132.72 o 
   3   1  12     7947.16     7723.42    238.19 o 
   4   1  12     1662.69     1365.10     93.40 o 
   5   1  12     6033.89     6001.91    196.04 o 
   6   1  12      276.70      188.64     71.94 o 
   7   1  12     2079.45     2173.33    166.82 o 
   8   1  12      115.80       98.35     88.74 o 
   9   1  12      937.69     1237.49    162.75 o 
  -9   2  12      243.37      100.09    128.63 o 
  -8   2  12      399.14      373.06    122.28 o 
  -7   2  12      315.17      329.70    108.77 o 
  -6   2  12     2460.51     2542.26    171.04 o 
  -5   2  12     1371.65     1521.34    128.33 o 
  -4   2  12     4612.09     4557.82    165.90 o 
  -3   2  12     1184.68     1193.70     85.56 o 
  -2   2  12     1065.75     1175.91     78.41 o 
  -1   2  12      531.65      469.83     49.42 o 
   0   2  12       22.97       25.03     24.26 o 
   1   2  12      649.21      705.45     52.58 o 
   2   2  12     1114.68     1243.80     63.46 o 
   3   2  12     1052.06     1088.17     77.75 o 
   4   2  12     4517.49     4279.34    218.66 o 
   5   2  12     1405.31     1384.05    105.10 o 
   6   2  12     2664.28     2571.29    206.63 o 
   7   2  12      309.68      391.96     91.60 o 
   8   2  12      477.88      627.06    106.42 o 
   9   2  12      248.28      124.66    151.46 o 
  -8   3  12       37.34      -21.27    106.84 o 
  -7   3  12      397.31      329.17    111.90 o 
  -6   3  12       30.05      -35.07     79.34 o 
  -5   3  12     2295.14     2220.33    155.97 o 
  -4   3  12      293.69      366.87     70.75 o 
  -3   3  12      440.76      558.10     79.89 o 
  -2   3  12     3204.21     3174.10    126.17 o 
  -1   3  12      517.52      623.45     74.89 o 
   0   3  12     4170.67     3980.91    162.85 o 
   1   3  12      575.00      630.82     55.47 o 
   2   3  12     3178.36     3253.92    112.14 o 
   3   3  12      479.95      522.84     67.26 o 
   4   3  12      292.19      238.60    104.64 o 
   5   3  12     2126.63     2216.71    150.26 o 
   6   3  12       53.59       41.36     70.85 o 
   7   3  12      388.06      395.59     93.99 o 
   8   3  12       39.39      122.52     96.60 o 
  -8   4  12      712.55      817.79    155.02 o 
  -7   4  12     1100.63     1031.23    149.88 o 
  -6   4  12     3603.57     3757.02    258.03 o 
  -5   4  12      226.57      243.68    121.34 o 
  -4   4  12     3487.35     3689.21    193.77 o 
  -3   4  12      435.93      471.01     89.02 o 
  -2   4  12     3389.75     3327.72    166.54 o 
  -1   4  12     1343.57     1530.37    111.93 o 
   0   4  12     1313.53     1377.44    107.18 o 
   1   4  12     1294.86     1280.68     76.65 o 
   2   4  12     3415.82     3387.13    135.93 o 
   3   4  12      378.14      440.45     68.91 o 
   4   4  12     3938.13     3930.65    188.67 o 
   5   4  12      246.03      261.08     84.34 o 
   6   4  12     4311.33     4258.75    186.81 o 
   7   4  12     1091.52     1095.93    122.78 o 
   8   4  12      860.74      743.12    123.51 o 
  -7   5  12     1297.32     1210.54    212.14 o 
  -6   5  12      130.48      212.19    137.16 o 
  -5   5  12     1035.40      792.93    123.67 o 
  -4   5  12      320.02      244.44     93.96 o 
  -3   5  12     2862.20     3082.50    181.39 o 
  -2   5  12      296.62      500.48     89.80 o 
  -1   5  12    14689.57    14819.05    371.85 o 
   0   5  12     2350.06     2425.30    147.65 o 
   1   5  12    15054.25    14819.40    361.59 o 
   2   5  12      261.74      322.39    100.60 o 
   3   5  12     3320.65     3194.44    170.58 o 
   4   5  12      312.64      105.45    148.24 o 
   5   5  12     1433.27     1523.49    356.45 o 
   6   5  12      126.16       31.11     90.97 o 
   7   5  12     1461.48     1329.93    136.39 o 
   8   5  12        9.24      -11.47    137.73 o 
  -7   6  12      570.10      485.49    182.59 o 
  -6   6  12     1657.22     1349.59    208.89 o 
  -5   6  12      104.30       27.46    100.64 o 
  -4   6  12     1923.76     2171.82    280.18 o 
  -3   6  12     1205.95     1229.58    117.39 o 
  -2   6  12     3568.58     3644.56    169.74 o 
  -1   6  12     1208.97     1120.64    189.38 o 
   0   6  12     2840.29     2722.66    171.04 o 
   1   6  12     1284.86     1405.51    156.72 o 
   2   6  12     3701.46     3324.29    221.62 o 
   3   6  12     1209.49     1436.47    162.25 o 
   4   6  12     1894.14     1525.59    249.76 o 
   5   6  12       95.13      -11.34    149.54 o 
   6   6  12     1492.89     1840.56    209.57 o 
   7   6  12      607.53      463.80    166.21 o 
  -6   7  12       21.16        7.20    126.77 o 
  -5   7  12      951.60      601.07    117.91 o 
  -4   7  12      387.80      340.72    203.39 o 
  -3   7  12     1351.03     1289.75    155.82 o 
  -2   7  12      839.13      854.69    126.65 o 
  -1   7  12      405.09      497.21    110.30 o 
   0   7  12       13.06      -28.13    170.95 o 
   1   7  12      347.89      144.47    144.01 o 
   2   7  12      751.54      769.30    209.66 o 
   3   7  12     1204.67     1423.80    175.03 o 
   4   7  12      418.90      311.56    177.01 o 
   5   7  12      914.91     1165.48    256.00 o 
   6   7  12       26.36      -37.36    136.28 o 
  -5   8  12      204.75      211.86    154.54 o 
  -4   8  12     1075.58      905.54    134.72 o 
  -3   8  12      689.78      909.41    330.62 o 
  -2   8  12      361.66      349.33    120.81 o 
  -1   8  12      210.34      202.83    109.08 o 
   0   8  12       44.47       77.30     99.77 o 
   1   8  12      202.99      218.37    108.89 o 
   2   8  12      451.71      485.46    148.57 o 
   3   8  12      759.66      721.45    164.51 o 
   4   8  12     1130.36     1368.36    267.11 o 
  -3   9  12     1184.67     1605.83    635.86 o 
  -2   9  12      575.82      278.34    175.43 o 
  -1   9  12     1410.02     1258.82    250.03 o 
   0   9  12      558.61      549.70    134.65 o 
   1   9  12     1298.61     1374.62    200.33 o 
   2   9  12      593.59      566.10    200.03 o 
   3   9  12     1144.82     1073.29    234.88 o 
   1   0  13      663.44      704.16     47.12 o 
   2   0  13      688.28      704.12     51.15 o 
   3   0  13       35.16       49.53     83.48 o 
   4   0  13      554.60      560.56     82.96 o 
   5   0  13     1744.06     1873.23    141.38 o 
   6   0  13      144.40       89.54     67.68 o 
   7   0  13     2818.36     2757.53    157.41 o 
   8   0  13        0.26      -53.17     85.05 o 
   9   0  13       71.77       95.41    143.61 o 
  -9   1  13      652.46      624.86    177.44 o 
  -8   1  13      185.46      184.92    108.09 o 
  -7   1  13      554.14      474.24    112.30 o 
  -6   1  13       62.47      106.88     82.58 o 
  -5   1  13      623.13      628.39     80.12 o 
  -4   1  13      386.86      396.01     63.16 o 
  -3   1  13     1991.39     1981.47     91.49 o 
  -2   1  13      506.68      593.46     52.18 o 
  -1   1  13    20995.50    20355.78    358.41 o 
   0   1  13       12.06       19.30     22.09 o 
   1   1  13    21515.19    20899.91    358.89 o 
   2   1  13      721.60      715.53     47.38 o 
   3   1  13     2079.11     2153.55    165.44 o 
   4   1  13      425.80      394.61     65.45 o 
   5   1  13      857.61      932.14     91.42 o 
   6   1  13      109.95       -3.14     65.69 o 
   7   1  13      635.18      732.20    104.13 o 
   8   1  13      213.53      194.88     93.05 o 
   9   1  13      703.84      776.20    166.59 o 
  -8   2  13      235.03       78.75    109.47 o 
  -7   2  13     1184.56     1138.91    143.18 o 
  -6   2  13     3441.84     3548.03    196.81 o 
  -5   2  13     1237.48     1156.45    142.84 o 
  -4   2  13     9068.88     8817.99    252.52 o 
  -3   2  13      479.65      448.95     78.59 o 
  -2   2  13    12564.41    12524.89    297.75 o 
  -1   2  13      565.99      647.16     58.07 o 
   0   2  13     9297.39     9288.28    207.40 o 
   1   2  13      796.12      947.78     65.47 o 
   2   2  13    12009.32    11623.08    290.41 o 
   3   2  13      678.37      742.70     85.61 o 
   4   2  13     8962.68     8575.13    289.95 o 
   5   2  13     1065.73     1241.64    112.93 o 
   6   2  13     3328.65     3485.55    168.24 o 
   7   2  13     1076.35     1238.30    121.78 o 
   8   2  13      237.14      281.03     98.83 o 
  -8   3  13      143.44       66.95    117.76 o 
  -7   3  13     1788.83     1619.41    161.25 o 
  -6   3  13      779.02      731.59    125.46 o 
  -5   3  13     6037.58     6115.02    249.36 o 
  -4   3  13     1980.02     1853.23    118.15 o 
  -3   3  13     5622.95     5760.36    188.06 o 
  -2   3  13     5220.70     5457.78    205.77 o 
  -1   3  13     3302.83     3299.67    155.74 o 
   0   3  13      459.07      449.29     59.03 o 
   1   3  13     3261.32     3241.30    113.39 o 
   2   3  13     4592.64     4597.38    143.83 o 
   3   3  13     5443.56     5336.70    181.16 o 
   4   3  13     1696.83     1594.70    128.84 o 
   5   3  13     5629.41     5812.62    218.80 o 
   6   3  13      766.74      790.37    102.29 o 
   7   3  13     1503.39     1399.40    132.65 o 
   8   3  13      133.18       89.80     97.38 o 
  -8   4  13     1382.56     1186.16    218.44 o 
  -7   4  13       35.21      161.82    141.95 o 
  -6   4  13      175.20      146.62    131.97 o 
  -5   4  13       38.92     -126.75    106.24 o 
  -4   4  13      539.13      222.74     92.05 o 
  -3   4  13     1431.62     1537.29    130.32 o 
  -2   4  13      250.26      174.22     70.82 o 
  -1   4  13     2734.63     2722.35    149.89 o 
   0   4  13     2383.49     2552.86    175.29 o 
   1   4  13     2615.77     2715.53    110.24 o 
   2   4  13      307.91      357.66     77.22 o 
   3   4  13     1393.11     1378.79    102.29 o 
   4   4  13      510.55      345.40     97.75 o 
   5   4  13       25.42       20.81     77.48 o 
   6   4  13      114.66      157.39     83.36 o 
   7   4  13       24.79      -40.34     84.74 o 
   8   4  13     1314.91     1512.15    347.00 o 
  -7   5  13      329.29      224.15    167.27 o 
  -6   5  13      132.79       67.36    135.75 o 
  -5   5  13       98.67      143.71     95.27 o 
  -4   5  13     1079.43      899.34    126.60 o 
  -3   5  13      141.71      115.68     79.36 o 
  -2   5  13     2500.89     2591.57    165.91 o 
  -1   5  13     1033.38     1179.60    100.30 o 
   0   5  13     1586.15     1569.67    126.52 o 
   1   5  13      986.93     1060.36     90.96 o 
   2   5  13     2470.22     2724.14    194.45 o 
   3   5  13      180.04      245.56     84.10 o 
   4   5  13      993.40      928.56    147.52 o 
   5   5  13       71.31      -21.51    102.14 o 
   6   5  13      131.42      175.25     88.31 o 
   7   5  13      331.15      155.36     99.23 o 
  -6   6  13      742.62      434.15    207.15 o 
  -5   6  13      453.96      338.20    117.83 o 
  -4   6  13      419.50      301.23     95.54 o 
  -3   6  13      316.58      266.34     86.65 o 
  -2   6  13     1806.77     1736.89    129.43 o 
  -1   6  13     1034.14     1134.92    108.85 o 
   0   6  13     4259.63     4142.20    304.50 o 
   1   6  13     1020.05      959.23    233.93 o 
   2   6  13     1694.75     1690.21    174.80 o 
   3   6  13      257.66      292.27    113.25 o 
   4   6  13      231.96      114.15    152.28 o 
   5   6  13      357.77      462.84    193.68 o 
   6   6  13      569.53      481.29    156.64 o 
  -6   7  13      437.64      -42.77    240.40 o 
  -5   7  13     1858.96     2010.04    173.24 o 
  -4   7  13      584.40      672.23    116.30 o 
  -3   7  13      942.50     1035.86    121.14 o 
  -2   7  13     1261.20     1381.89    134.93 o 
  -1   7  13      318.65      244.10    104.91 o 
   0   7  13      387.83      153.29    106.64 o 
   1   7  13      151.79      138.99     89.43 o 
   2   7  13     1367.38     1272.97    171.04 o 
   3   7  13      815.58      767.28    154.92 o 
   4   7  13      551.80      459.50    197.79 o 
   5   7  13     1762.95     1876.26    303.49 o 
   6   7  13      390.63      493.89    240.25 o 
  -4   8  13     1309.34     1101.36    160.63 o 
  -3   8  13      441.20      533.45    116.40 o 
  -2   8  13      416.53      370.65    121.12 o 
  -1   8  13      370.08      308.29    127.19 o 
   0   8  13       71.08      196.10    153.19 o 
   1   8  13      323.45      389.50    141.87 o 
   2   8  13      531.42      501.70    152.07 o 
   3   8  13      401.10      527.52    157.10 o 
   4   8  13     1413.47     1798.41    299.99 o 
  -3   9  13      200.62      219.93    217.88 o 
  -2   9  13       20.14       49.23    143.40 o 
  -1   9  13     1161.46     1178.98    260.55 o 
   0   9  13       24.90     -159.20    106.13 o 
   1   9  13     1245.85     1300.45    204.07 o 
   2   9  13       27.91     -181.26    131.74 o 
   3   9  13      252.14      172.37    243.60 o 
   0   0  14     6308.39     6169.02    201.31 o 
   1   0  14     8448.32     8293.85    175.40 o 
   2   0  14      568.96      605.01     47.99 o 
   3   0  14     2389.65     2672.74    143.10 o 
   4   0  14      111.82      129.51     53.55 o 
   5   0  14       93.92       16.02     46.68 o 
   6   0  14     1706.99     1493.19    117.27 o 
   7   0  14      480.86      491.47     97.76 o 
   8   0  14     2952.38     2845.80    203.87 o 
  -8   1  14      336.79      434.13    125.96 o 
  -7   1  14     1981.04     2072.91    172.02 o 
  -6   1  14     1372.32     1306.94    136.10 o 
  -5   1  14     2234.82     2166.59    218.24 o 
  -4   1  14     3617.17     3407.93    142.89 o 
  -3   1  14     2358.72     2413.24    101.68 o 
  -2   1  14     3895.98     3877.32    123.64 o 
  -1   1  14     3220.29     3217.09     94.04 o 
   0   1  14      834.74      812.44     57.79 o 
   1   1  14     2543.97     2502.79     93.61 o 
   2   1  14     4527.95     4450.91    140.32 o 
   3   1  14     1829.69     1948.67    129.07 o 
   4   1  14     3743.99     3815.80    151.51 o 
   5   1  14     2491.17     2614.82    137.02 o 
   6   1  14     1485.94     1313.62    113.80 o 
   7   1  14     2324.98     2040.34    159.20 o 
   8   1  14      394.83      357.72    104.34 o 
  -8   2  14       12.25      -83.18    109.36 o 
  -7   2  14      594.55      735.20    133.21 o 
  -6   2  14      130.03      205.61     94.15 o 
  -5   2  14     2135.13     2303.48    161.04 o 
  -4   2  14     1626.01     1719.23    113.15 o 
  -3   2  14      874.49      977.29     85.16 o 
  -2   2  14     2748.43     2687.98    119.91 o 
  -1   2  14     1134.85     1030.73     93.74 o 
   0   2  14     1444.46     1619.64     95.02 o 
   1   2  14      955.54      981.86     65.06 o 
   2   2  14     2670.41     2799.28    144.32 o 
   3   2  14      989.08     1089.87    147.61 o 
   4   2  14     1558.14     1414.24    121.74 o 
   5   2  14     2210.03     2270.75    134.44 o 
   6   2  14      110.61       69.33     76.33 o 
   7   2  14      654.47      554.93    103.50 o 
   8   2  14       19.82     -109.05     87.54 o 
  -8   3  14        8.18      -42.04    122.30 o 
  -7   3  14      216.33      309.33    118.42 o 
  -6   3  14      518.76      529.60    114.99 o 
  -5   3  14      910.88      851.51    126.03 o 
  -4   3  14     1733.33     1790.83    144.63 o 
  -3   3  14     1393.37     1738.12    132.87 o 
  -2   3  14      783.42      967.34    101.00 o 
  -1   3  14     1888.20     2066.92    128.59 o 
   0   3  14      829.03      925.30     78.00 o 
   1   3  14     1672.30     1847.60     90.41 o 
   2   3  14      877.04      961.83     85.68 o 
   3   3  14     1206.44     1205.82    114.39 o 
   4   3  14     1938.87     2026.65    146.37 o 
   5   3  14      892.27      918.53    102.49 o 
   6   3  14      536.76      555.64     98.69 o 
   7   3  14      267.38      345.52    128.89 o 
   8   3  14        1.73       40.29    114.93 o 
  -7   4  14      996.02      791.44    192.60 o 
  -6   4  14     1297.17     1355.71    456.49 o 
  -5   4  14     2775.32     2724.97    279.63 o 
  -4   4  14     2013.28     2079.42    161.30 o 
  -3   4  14     1836.71     2127.94    154.36 o 
  -2   4  14     2611.75     2914.76    213.52 o 
  -1   4  14      609.30      776.46     95.86 o 
   0   4  14     1897.42     2000.15    127.57 o 
   1   4  14      556.65      551.14     64.14 o 
   2   4  14     3290.84     3310.73    166.23 o 
   3   4  14     1910.16     1852.31    140.13 o 
   4   4  14     2356.47     2452.54    162.45 o 
   5   4  14     3188.15     3200.34    193.29 o 
   6   4  14     1179.35     1222.18    125.31 o 
   7   4  14     1134.56     1053.48    130.62 o 
  -7   5  14      895.83     1335.79    323.28 o 
  -6   5  14      128.64       16.33    141.91 o 
  -5   5  14     1407.89     1229.05    149.21 o 
  -4   5  14      608.49      711.45    119.98 o 
  -3   5  14     2122.64     2208.21    164.67 o 
  -2   5  14     2154.79     2139.79    155.05 o 
  -1   5  14     9123.97     9451.46    279.82 o 
   0   5  14     2232.53     2241.39    150.74 o 
   1   5  14     9427.04     9626.81    316.14 o 
   2   5  14     2381.05     2335.03    187.34 o 
   3   5  14     2149.56     2168.52    153.56 o 
   4   5  14      865.78      705.78    140.35 o 
   5   5  14     1427.62     1129.15    170.28 o 
   6   5  14      223.28       40.13     87.90 o 
   7   5  14      926.31      892.39    129.42 o 
  -6   6  14      622.72      797.50    199.11 o 
  -5   6  14      804.98      776.47    142.80 o 
  -4   6  14     1963.00     2067.28    178.94 o 
  -3   6  14      436.63      498.82     96.29 o 
  -2   6  14     3514.95     3577.48    177.20 o 
  -1   6  14      134.57       67.10     70.47 o 
   0   6  14     4126.75     4126.27    210.32 o 
   1   6  14      197.56      104.46     82.24 o 
   2   6  14     3187.77     3415.56    277.77 o 
   3   6  14      470.84      314.22    118.89 o 
   4   6  14     1874.88     1958.98    279.67 o 
   5   6  14      705.27     1121.42    248.54 o 
   6   6  14      720.30      542.99    168.33 o 
  -5   7  14       44.53       24.38    152.16 o 
  -4   7  14      692.11      612.99    119.53 o 
  -3   7  14      416.91      343.25    102.61 o 
  -2   7  14      609.56      651.16    110.40 o 
  -1   7  14       98.23      -33.14     76.86 o 
   0   7  14      199.22      -36.67     82.16 o 
   1   7  14      134.84      -51.53    109.32 o 
   2   7  14      552.89      586.77    237.24 o 
   3   7  14      367.60      261.79    136.70 o 
   4   7  14      595.49      464.06    203.80 o 
   5   7  14       34.31      146.49    198.47 o 
  -4   8  14     1091.27     1318.44    397.47 o 
  -3   8  14      195.86       61.80    100.15 o 
  -2   8  14     1162.10     1269.49    138.74 o 
  -1   8  14      230.65      419.21    122.05 o 
   0   8  14      579.02      514.92    132.04 o 
   1   8  14      262.87      190.90    132.54 o 
   2   8  14     1121.11     1338.02    197.82 o 
   3   8  14      242.11      344.65    155.49 o 
  -2   9  14      226.83      327.06    168.37 o 
  -1   9  14     1493.03     1630.87    323.31 o 
   0   9  14       40.47      162.35    125.44 o 
   1   9  14     1549.93     1506.62    219.51 o 
   2   9  14      149.54      136.83    241.31 o 
   1   0  15     2450.25     2531.70     96.84 o 
   2   0  15     2005.08     2031.89    105.27 o 
   3   0  15     1899.78     1998.58    126.85 o 
   4   0  15       29.56       14.92     51.21 o 
   5   0  15     1451.36     1586.40    184.36 o 
   6   0  15     1219.34     1120.81    132.55 o 
   7   0  15      234.63      286.61    109.95 o 
   8   0  15      440.08      650.51    138.39 o 
  -8   1  15      580.17      520.39    137.31 o 
  -7   1  15      321.38      464.08    120.69 o 
  -6   1  15       18.70       33.13     85.12 o 
  -5   1  15     1967.65     2003.27    147.94 o 
  -4   1  15      114.48      243.83     79.34 o 
  -3   1  15     4286.87     4114.72    158.75 o 
  -2   1  15     2948.76     2818.58    106.16 o 
  -1   1  15     4968.81     4972.79    128.60 o 
   0   1  15     4522.75     4455.09    132.32 o 
   1   1  15     4840.79     4864.58    127.64 o 
   2   1  15     2943.77     2966.27    123.92 o 
   3   1  15     4416.65     4411.59    348.37 o 
   4   1  15      133.11      162.63     61.01 o 
   5   1  15     1941.98     1972.27    127.04 o 
   6   1  15       71.16       50.41     79.88 o 
   7   1  15      382.44      327.95     92.54 o 
   8   1  15      647.58      579.78    123.03 o 
  -8   2  15      254.91      227.97    128.02 o 
  -7   2  15      558.50      657.85    133.43 o 
  -6   2  15      904.46      828.06    126.98 o 
  -5   2  15     4351.85     4130.70    206.50 o 
  -4   2  15     3521.70     3406.69    154.23 o 
  -3   2  15     6356.74     5936.54    197.04 o 
  -2   2  15     6284.61     6216.06    194.44 o 
  -1   2  15      417.57      515.43     78.00 o 
   0   2  15    12761.18    12432.17    433.22 o 
   1   2  15      301.88      358.35     50.54 o 
   2   2  15     5745.16     5701.29    222.66 o 
   3   2  15     5742.40     5757.43    226.44 o 
   4   2  15     3474.33     3396.05    177.00 o 
   5   2  15     4048.03     3895.17    172.90 o 
   6   2  15     1118.22     1157.07    116.56 o 
   7   2  15      495.12      420.80    103.21 o 
   8   2  15      346.04      348.68    122.22 o 
  -7   3  15      643.35      644.58    179.87 o 
  -6   3  15     2475.06     2658.01    305.09 o 
  -5   3  15      651.32      797.53    214.07 o 
  -4   3  15     4135.05     4238.57    210.15 o 
  -3   3  15     3239.18     3433.37    184.71 o 
  -2   3  15     2805.09     2970.62    161.89 o 
  -1   3  15     3171.22     3188.80    140.50 o 
   0   3  15        0.89       21.51     46.30 o 
   1   3  15     3658.41     3740.46    227.86 o 
   2   3  15     2542.39     2610.37    130.21 o 
   3   3  15     3592.83     3682.99    191.22 o 
   4   3  15     3775.77     3988.40    199.41 o 
   5   3  15      635.93      781.06    101.44 o 
   6   3  15     2198.66     2154.95    150.18 o 
   7   3  15      526.35      437.94    106.10 o 
  -7   4  15      409.59      333.65    165.04 o 
  -6   4  15      424.55      363.23    153.27 o 
  -5   4  15      219.46      140.62    135.88 o 
  -4   4  15       57.89      180.32     95.81 o 
  -3   4  15      451.83      602.82    107.60 o 
  -2   4  15     1025.24     1112.62    118.31 o 
  -1   4  15     1959.57     1911.89    139.06 o 
   0   4  15      509.48      765.10     94.70 o 
   1   4  15     2084.99     2270.27    139.76 o 
   2   4  15     1169.79     1142.74    130.64 o 
   3   4  15      410.61      378.20     92.30 o 
   4   4  15       85.62       47.57     79.67 o 
   5   4  15       97.42      106.76     89.36 o 
   6   4  15      399.74      293.73     98.37 o 
   7   4  15      354.16      353.58    108.47 o 
  -6   5  15      291.11      386.25    169.74 o 
  -5   5  15      108.87      112.54    125.93 o 
  -4   5  15      201.57      250.83    161.41 o 
  -3   5  15      486.11      414.65    105.26 o 
  -2   5  15       74.93      -64.25     69.07 o 
  -1   5  15     1705.59     1531.58    117.28 o 
   0   5  15        0.63       38.09     58.87 o 
   1   5  15     1579.33     1496.95    162.56 o 
   2   5  15       55.90      109.90     78.94 o 
   3   5  15      662.57     1125.89    156.91 o 
   4   5  15      218.17      280.94    142.61 o 
   5   5  15      100.38      247.78    125.67 o 
   6   5  15      320.33      216.13    100.41 o 
  -5   6  15      559.58      495.32    163.44 o 
  -4   6  15      835.29      756.64    137.62 o 
  -3   6  15      381.75      384.89    101.10 o 
  -2   6  15      182.07      163.28     82.64 o 
  -1   6  15     1530.70     1529.80    126.83 o 
   0   6  15       93.46      130.64     61.62 o 
   1   6  15     1380.58     1379.34    195.27 o 
   2   6  15      135.48      208.18    116.01 o 
   3   6  15      304.48      720.14    204.48 o 
   4   6  15      831.35      656.67    219.78 o 
   5   6  15      455.90      509.04    212.17 o 
  -4   7  15     1606.90     1472.11    154.16 o 
  -3   7  15      226.89      160.61     96.54 o 
  -2   7  15      994.53      983.61    122.70 o 
  -1   7  15      147.74       94.66     84.90 o 
   0   7  15       10.02      -76.48     91.16 o 
   1   7  15       70.98       37.56    176.67 o 
   2   7  15      817.66      737.65    161.21 o 
   3   7  15      129.58      171.45    184.09 o 
   4   7  15     1526.08     1783.95    298.47 o 
  -3   8  15     1242.71     1193.60    167.48 o 
  -2   8  15      403.63      342.30    111.99 o 
  -1   8  15      199.37      311.42    102.75 o 
   0   8  15      168.98       83.50    112.83 o 
   1   8  15      247.01      196.08    141.63 o 
   2   8  15      505.76      690.31    170.61 o 
   0   0  16     3648.61     3628.83    155.57 o 
   1   0  16     1368.78     1484.45     80.54 o 
   2   0  16     1156.10     1107.97     85.25 o 
   3   0  16     2703.31     2791.11    152.33 o 
   4   0  16     2379.73     2355.70    129.53 o 
   5   0  16      983.44      775.39    114.07 o 
   6   0  16     1058.91     1317.82    271.47 o 
   7   0  16     2209.15     2024.70    178.61 o 
   8   0  16      110.89      103.57    215.67 o 
  -8   1  16      831.91      841.14    271.30 o 
  -7   1  16      226.78      294.45    118.57 o 
  -6   1  16     2552.69     2442.69    180.42 o 
  -5   1  16       36.63      115.44     81.16 o 
  -4   1  16     2085.38     2313.20    154.58 o 
  -3   1  16      786.15      908.06     87.39 o 
  -2   1  16     2441.54     2528.85    142.74 o 
  -1   1  16      811.28      896.72     76.35 o 
   0   1  16       91.29      102.12     33.26 o 
   1   1  16      720.83      749.76     57.09 o 
   2   1  16     2167.80     2359.14    117.70 o 
   3   1  16      482.58      603.09     91.56 o 
   4   1  16     2231.44     2544.22    136.27 o 
   5   1  16       23.65        4.04     65.86 o 
   6   1  16     2956.44     2923.20    203.22 o 
   7   1  16      215.43      198.35     91.41 o 
  -7   2  16       22.88      -40.85    108.20 o 
  -6   2  16      389.34      259.65    125.00 o 
  -5   2  16     1028.03      983.33    124.55 o 
  -4   2  16       11.21      -18.54     60.07 o 
  -3   2  16     4182.62     4255.75    200.64 o 
  -2   2  16      727.28      675.64     76.35 o 
  -1   2  16      192.73      229.96     66.91 o 
   0   2  16     3503.46     3359.97    121.75 o 
   1   2  16      323.80      330.95     61.34 o 
   2   2  16      828.76      814.79     97.02 o 
   3   2  16     4619.03     4242.76    198.10 o 
   4   2  16       13.59      -41.73     65.86 o 
   5   2  16     1172.96     1104.75    112.03 o 
   6   2  16      364.09      330.01     92.28 o 
   7   2  16       37.95       88.80     89.19 o 
  -7   3  16       37.79      -52.73    139.78 o 
  -6   3  16      217.46      374.69    240.02 o 
  -5   3  16      477.22      477.71    138.74 o 
  -4   3  16      496.02      496.43    105.24 o 
  -3   3  16     1202.99     1297.27    128.93 o 
  -2   3  16      214.57      340.10     82.83 o 
  -1   3  16       52.05       21.86     65.69 o 
   0   3  16     1071.56     1166.44     90.59 o 
   1   3  16       74.63       59.78     54.84 o 
   2   3  16      111.13       60.54     55.84 o 
   3   3  16     1042.39     1334.63    125.98 o 
   4   3  16      461.12      339.47     97.02 o 
   5   3  16      413.73      328.56     98.85 o 
   6   3  16      274.93      241.56     95.76 o 
   7   3  16       51.81      -93.36     88.10 o 
  -6   4  16      731.04      699.09    178.05 o 
  -5   4  16     1142.85     1129.53    188.53 o 
  -4   4  16      508.52      465.11    114.35 o 
  -3   4  16     2887.79     3315.84    193.89 o 
  -2   4  16      434.95      672.95    102.22 o 
  -1   4  16     1501.10     1649.30    136.13 o 
   0   4  16      348.36      387.70    133.30 o 
   1   4  16     1747.34     1902.58    140.04 o 
   2   4  16      448.51      284.10     86.84 o 
   3   4  16     3458.32     3323.26    188.14 o 
   4   4  16      359.87      353.85     97.32 o 
   5   4  16     1309.07     1361.57    164.60 o 
   6   4  16      631.69      624.13    113.70 o 
   7   4  16      675.62      609.41    238.04 o 
  -6   5  16      706.55      909.19    231.88 o 
  -5   5  16     1888.80     1927.76    185.00 o 
  -4   5  16     1001.83     1222.68    209.21 o 
  -3   5  16     1918.35     2024.00    169.68 o 
  -2   5  16     4121.63     4462.97    225.11 o 
  -1   5  16      182.66      243.56     77.06 o 
   0   5  16     3943.67     4176.62    182.08 o 
   1   5  16      152.05      277.25    113.60 o 
   2   5  16     4418.56     4471.30    278.89 o 
   3   5  16     1752.70     1766.19    191.14 o 
   4   5  16     1233.92     1103.56    178.04 o 
   5   5  16     1768.79     2027.34    215.41 o 
   6   5  16      833.68      851.09    128.43 o 
  -5   6  16     1125.81     1126.48    225.85 o 
  -4   6  16      726.16      778.63    141.95 o 
  -3   6  16     3304.31     3193.93    321.39 o 
  -2   6  16     1372.97     1459.71    131.72 o 
  -1   6  16     2249.07     2327.14    150.91 o 
   0   6  16     1723.99     1627.49    183.03 o 
   1   6  16     2163.21     2173.99    208.04 o 
   2   6  16     1188.18     1207.42    170.70 o 
   3   6  16     2924.80     2501.65    319.62 o 
   4   6  16      723.15      727.45    215.59 o 
   5   6  16     1122.91     1075.76    265.67 o 
  -4   7  16      428.60      366.31    217.41 o 
  -3   7  16      601.17      608.42    121.77 o 
  -2   7  16      247.82       81.62     89.19 o 
  -1   7  16      581.81      631.34    112.37 o 
   0   7  16        0.37      -34.32     95.45 o 
   1   7  16      651.06      704.26    161.99 o 
   2   7  16      270.47      135.80    134.56 o 
   3   7  16      644.44      665.80    228.76 o 
  -2   8  16      326.22      227.53    153.68 o 
  -1   8  16      117.01      -91.12    115.64 o 
   0   8  16     1122.60     1244.03    200.27 o 
   1   8  16       94.99       -0.14    137.92 o 
   2   8  16      344.14      582.32    254.40 o 
   1   0  17     1386.26     1559.11     85.00 o 
   2   0  17      165.04      111.13     54.08 o 
   3   0  17     1490.45     1614.31    124.39 o 
   4   0  17     2223.76     2136.93    153.64 o 
   5   0  17       41.54      102.85    101.97 o 
   6   0  17      402.87      296.37    110.13 o 
   7   0  17      114.98       66.54    106.94 o 
  -7   1  17      199.63      189.15    114.45 o 
  -6   1  17     1074.83      976.71    137.92 o 
  -5   1  17     1256.44     1167.44    228.28 o 
  -4   1  17     2638.84     2569.42    166.67 o 
  -3   1  17     1675.21     1702.99    114.30 o 
  -2   1  17     3892.05     3960.52    183.94 o 
  -1   1  17      229.41      293.07     51.31 o 
   0   1  17     4109.58     4362.54    158.81 o 
   1   1  17      243.24      234.42     51.00 o 
   2   1  17     3769.97     3825.66    152.87 o 
   3   1  17     1652.65     1683.13    129.97 o 
   4   1  17     2539.04     2654.75    143.25 o 
   5   1  17     1308.91     1403.94    119.74 o 
   6   1  17     1211.55     1077.94    117.20 o 
   7   1  17      186.65       80.75    167.96 o 
  -7   2  17      796.15      632.80    143.04 o 
  -6   2  17      116.80       34.52    121.35 o 
  -5   2  17     1690.05     1602.39    251.97 o 
  -4   2  17      342.81      384.64     96.80 o 
  -3   2  17     9340.85     9210.16    312.91 o 
  -2   2  17     1071.56     1236.21    117.37 o 
  -1   2  17     9942.18     9935.09    314.33 o 
   0   2  17     1057.24     1218.19     80.95 o 
   1   2  17     9478.73     9477.91    313.55 o 
   2   2  17      952.02     1020.18    110.05 o 
   3   2  17     8652.96     8182.37    299.56 o 
   4   2  17      506.34      794.34    140.97 o 
   5   2  17     1681.43     1690.60    130.93 o 
   6   2  17      125.23      186.84     89.14 o 
   7   2  17      930.48      922.58    124.21 o 
  -6   3  17     1852.24     1699.84    221.47 o 
  -5   3  17      495.93       81.93    130.28 o 
  -4   3  17     1701.25     1648.37    152.76 o 
  -3   3  17      211.61      229.67     96.20 o 
  -2   3  17     2952.28     3243.41    181.22 o 
  -1   3  17      159.18      242.39     81.35 o 
   0   3  17     3322.63     3264.17    166.32 o 
   1   3  17      170.83      100.17     69.93 o 
   2   3  17     3390.96     3477.69    182.77 o 
   3   3  17      326.52      253.90     87.64 o 
   4   3  17     1677.89     1713.15    204.24 o 
   5   3  17      550.69      582.80    102.23 o 
   6   3  17     1506.41     1671.07    145.62 o 
   7   3  17      283.38      164.00    190.33 o 
  -6   4  17      154.41      187.96    154.09 o 
  -5   4  17      664.82      427.19    222.75 o 
  -4   4  17     1001.64      877.10    132.31 o 
  -3   4  17      302.15      233.95    136.99 o 
  -2   4  17      209.42      203.85     85.67 o 
  -1   4  17       11.61       29.76     73.71 o 
   0   4  17     2894.87     2980.72    169.55 o 
   1   4  17        8.78       11.57     71.67 o 
   2   4  17      205.13      307.12    108.54 o 
   3   4  17      350.36      362.20    100.71 o 
   4   4  17      994.57     1119.31    135.37 o 
   5   4  17      602.13      465.55    116.98 o 
   6   4  17      161.57       63.56     95.99 o 
  -5   5  17       13.22      -42.16    103.42 o 
  -4   5  17      139.02      130.90    119.89 o 
  -3   5  17       19.74       57.41     90.52 o 
  -2   5  17     1351.09     1319.43    143.24 o 
  -1   5  17      196.42      161.28     80.12 o 
   0   5  17      875.10      943.51    125.48 o 
   1   5  17      163.03       49.47    210.15 o 
   2   5  17     1363.89     1586.82    187.35 o 
   3   5  17       14.99      -90.35    105.55 o 
   4   5  17      136.79      283.55    224.95 o 
   5   5  17       15.70      -16.85    122.06 o 
  -4   6  17      645.32      389.55    272.91 o 
  -3   6  17      757.74      952.37    127.60 o 
  -2   6  17      212.54      182.66     91.86 o 
  -1   6  17      457.78      466.84    100.74 o 
   0   6  17      542.30      521.18    117.97 o 
   1   6  17      370.81      158.92    128.13 o 
   2   6  17      211.22      323.65    136.18 o 
   3   6  17      631.85     1030.63    238.12 o 
   4   6  17      670.24      785.81    235.53 o 
  -3   7  17       81.35       -6.91    110.76 o 
  -2   7  17     1206.88     1218.27    136.10 o 
  -1   7  17       51.57       52.69    122.62 o 
   0   7  17      211.90      313.78    139.91 o 
   1   7  17       51.58       10.90    126.38 o 
   2   7  17      905.76      789.99    176.84 o 
   3   7  17       98.51      185.38    194.74 o 
  -1   8  17      424.75      483.01    261.56 o 
   0   8  17       52.60     -197.86    206.08 o 
   1   8  17      561.72      737.26    279.52 o 
   0   0  18     1805.41     1902.93    124.39 o 
   1   0  18      227.64      144.17     56.17 o 
   2   0  18       68.92        0.86     64.01 o 
   3   0  18     2982.32     2910.18    211.92 o 
   4   0  18      317.42      183.65     89.12 o 
   5   0  18     3302.11     2959.99    193.18 o 
   6   0  18       21.28      -42.89     94.41 o 
   7   0  18     2160.99     1834.78    319.93 o 
  -7   1  18      938.84      863.21    270.92 o 
  -6   1  18     1070.69     1185.89    211.55 o 
  -5   1  18      630.67      760.50    207.34 o 
  -4   1  18      720.60      596.76    107.17 o 
  -3   1  18       32.72       -7.69    105.90 o 
  -2   1  18     1405.80     1712.58    131.56 o 
  -1   1  18      197.81      271.00     55.63 o 
   0   1  18     3198.16     3180.66    138.62 o 
   1   1  18      150.23      192.84     71.09 o 
   2   1  18     1177.87     1410.49    123.00 o 
   3   1  18       14.34      -32.64     64.93 o 
   4   1  18      726.50      714.50     94.93 o 
   5   1  18      697.18      803.93    124.05 o 
   6   1  18     1263.52     1286.49    154.01 o 
   7   1  18      928.96     1136.56    283.02 o 
  -6   2  18      123.11      209.26    217.27 o 
  -5   2  18        2.79        3.32    109.62 o 
  -4   2  18      596.33      605.05    152.23 o 
  -3   2  18      641.20      549.70    102.64 o 
  -2   2  18     1269.60     1466.96    129.12 o 
  -1   2  18     3732.55     4020.55    186.08 o 
   0   2  18      200.13      155.65     52.33 o 
   1   2  18     3732.17     3587.12    264.85 o 
   2   2  18     1299.11     1584.47    132.53 o 
   3   2  18      713.29      805.80    109.52 o 
   4   2  18      568.82      528.59    109.32 o 
   5   2  18        3.45       23.48     91.28 o 
   6   2  18      129.92      110.65     89.13 o 
  -6   3  18        2.33      159.36    139.54 o 
  -5   3  18      176.31       80.13    124.64 o 
  -4   3  18       18.28       17.38     87.36 o 
  -3   3  18      480.68      411.18    102.41 o 
  -2   3  18      136.77      102.58     80.24 o 
  -1   3  18       91.52       56.47     60.82 o 
   0   3  18       82.35      134.38     68.00 o 
   1   3  18      101.01       17.00     73.14 o 
   2   3  18       52.01      115.15     77.67 o 
   3   3  18      515.89      419.57     99.77 o 
   4   3  18       29.41      -11.12     84.82 o 
   5   3  18      157.04      203.75     90.53 o 
   6   3  18       14.19       68.54     91.27 o 
  -5   4  18      523.66      554.05    167.54 o 
  -4   4  18     1015.25      939.43    139.64 o 
  -3   4  18      956.77      854.04    141.60 o 
  -2   4  18     1110.63     1220.32    150.96 o 
  -1   4  18     2025.45     2138.60    159.06 o 
   0   4  18       57.41      -68.37    116.28 o 
   1   4  18     2266.75     2602.81    168.43 o 
   2   4  18     1088.63     1106.64    284.05 o 
   3   4  18     1166.14     1293.19    137.23 o 
   4   4  18     1010.03     1163.72    141.43 o 
   5   4  18      464.31      493.53    121.06 o 
   6   4  18      121.74      519.92    208.06 o 
  -5   5  18      213.02     -184.47    175.03 o 
  -4   5  18     4172.68     4386.70    256.09 o 
  -3   5  18      475.10      365.77    117.07 o 
  -2   5  18     2986.10     3069.10    227.68 o 
  -1   5  18      453.26      439.73     96.59 o 
   0   5  18     2332.57     2492.25    219.41 o 
   1   5  18      451.91      202.22    119.77 o 
   2   5  18     2974.73     3116.60    242.14 o 
   3   5  18      504.98      452.58    140.20 o 
   4   5  18     4160.18     4594.76    459.04 o 
   5   5  18      220.44      257.98    198.47 o 
  -4   6  18      218.61      302.29    165.04 o 
  -3   6  18     1710.74     1982.42    243.49 o 
  -2   6  18      353.04      282.03    101.48 o 
  -1   6  18     3540.73     4184.35    242.69 o 
   0   6  18        1.74        0.65    110.32 o 
   1   6  18     3480.74     4237.70    287.13 o 
   2   6  18      377.06      472.28    206.84 o 
   3   6  18     1694.32     1674.97    291.77 o 
  -2   7  18      220.72      232.32    153.86 o 
  -1   7  18        7.28     -156.25    116.31 o 
   0   7  18      771.30     1093.99    306.34 o 
   1   7  18       17.09       59.11    136.85 o 
   1   0  19       82.41       46.13     58.20 o 
   2   0  19     1738.47     2211.31    246.33 o 
   3   0  19      345.01      304.55    111.25 o 
   4   0  19     1353.61     1095.62    129.42 o 
   5   0  19      375.71      333.85    109.25 o 
   6   0  19       14.59       99.68    103.97 o 
  -6   1  19      900.97      980.31    143.04 o 
  -5   1  19      345.85      325.19    130.90 o 
  -4   1  19     4053.16     3918.57    407.75 o 
  -3   1  19      199.16      216.30     86.49 o 
  -2   1  19     2186.95     2426.32    159.07 o 
  -1   1  19      319.02      388.93     85.23 o 
   0   1  19     1365.72     1513.98    104.47 o 
   1   1  19      281.72      302.63     83.28 o 
   2   1  19     2169.00     2375.92    226.17 o 
   3   1  19      230.82      186.71    106.89 o 
   4   1  19     4091.92     4221.15    219.01 o 
   5   1  19      368.38      264.44    106.21 o 
   6   1  19      929.50     1029.75    150.76 o 
  -5   2  19      712.90      482.97    160.08 o 
  -4   2  19      593.05      596.86    123.96 o 
  -3   2  19     2975.99     2846.47    183.55 o 
  -2   2  19     1574.86     1530.59    136.08 o 
  -1   2  19     8705.20     8657.69    301.36 o 
   0   2  19      926.44      864.05    153.21 o 
   1   2  19     8740.20     8881.57    307.64 o 
   2   2  19     1538.05     1724.92    171.78 o 
   3   2  19     3204.39     3249.41    190.55 o 
   4   2  19      497.60      628.33    128.67 o 
   5   2  19      817.09     1014.21    137.61 o 
   6   2  19      102.73      -15.67    207.79 o 
  -5   3  19      790.64     1094.36    182.89 o 
  -4   3  19      620.67      661.41    121.77 o 
  -3   3  19      324.10      403.69    104.92 o 
  -2   3  19     1472.83     1696.93    147.29 o 
  -1   3  19      589.04      753.47    100.07 o 
   0   3  19     5013.72     4864.48    268.86 o 
   1   3  19      630.48      609.80    103.38 o 
   2   3  19     1518.39     1690.57    144.76 o 
   3   3  19      317.63      273.63    125.91 o 
   4   3  19      676.12      725.06    123.83 o 
   5   3  19      664.03      697.70    112.99 o 
   6   3  19      503.00      296.79    195.73 o 
  -5   4  19      966.22     1016.89    203.95 o 
  -4   4  19       61.49       63.43     97.51 o 
  -3   4  19      290.11      214.66    101.00 o 
  -2   4  19        9.68       32.50     83.25 o 
  -1   4  19      342.97      550.62    105.65 o 
   0   4  19        3.62        5.48    143.91 o 
   1   4  19      437.42      345.57    129.85 o 
   2   4  19       20.98      103.92    126.71 o 
   3   4  19      290.79      210.48     98.78 o 
   4   4  19       56.32      120.83    141.26 o 
   5   4  19      965.31      943.65    252.58 o 
  -4   5  19      161.80      193.48    114.55 o 
  -3   5  19       30.83      -34.82    134.23 o 
  -2   5  19      401.08      398.73    112.17 o 
  -1   5  19      205.32      195.03    104.22 o 
   0   5  19      364.44      175.77    126.58 o 
   1   5  19      191.00      206.63    124.79 o 
   2   5  19      406.51      293.21    131.73 o 
   3   5  19       14.04      110.01    120.67 o 
   4   5  19      181.27      273.26    145.59 o 
  -3   6  19      642.31      621.95    305.96 o 
  -2   6  19      219.51      286.54    142.68 o 
  -1   6  19       34.84      -42.60    101.17 o 
   0   6  19       17.50      -20.08    128.32 o 
   1   6  19       16.95     -113.57    122.23 o 
   2   6  19      211.99      322.89    195.27 o 
   0   7  19      661.66      695.56    279.06 o 
   1   7  19       78.92     -109.89    224.95 o 
   0   0  20      117.41      161.72    123.85 o 
   1   0  20       47.02      -28.60    188.08 o 
   2   0  20       14.87       33.66     76.11 o 
   3   0  20     1452.89     1479.38    228.53 o 
   4   0  20     1004.44     1061.12    135.09 o 
   5   0  20     1542.02     1443.75    159.89 o 
   6   0  20     1264.71     1120.73    274.57 o 
  -5   1  20      479.60      567.71    151.11 o 
  -4   1  20      429.14      569.08    179.45 o 
  -3   1  20      297.52      265.21    121.43 o 
  -2   1  20      661.95      654.44    141.18 o 
  -1   1  20      752.91      912.86    109.68 o 
   0   1  20     1287.83     1237.76    102.77 o 
   1   1  20      669.98      679.07    216.24 o 
   2   1  20      784.99      812.43    124.37 o 
   3   1  20      289.97      375.93    123.40 o 
   4   1  20      399.74      494.53    111.49 o 
   5   1  20      651.32      509.84    125.72 o 
   6   1  20      497.42      339.86    219.02 o 
  -5   2  20       89.46     -159.46    106.30 o 
  -4   2  20      176.79        6.01    249.80 o 
  -3   2  20      597.96      596.21    114.33 o 
  -2   2  20     1033.83      913.49    232.76 o 
  -1   2  20     1160.49     1212.05    123.13 o 
   0   2  20     1488.34     1675.78    138.50 o 
   1   2  20     1047.04     1110.63    171.87 o 
   2   2  20     1079.79     1172.69    153.16 o 
   3   2  20      487.32      525.99    106.08 o 
   4   2  20      174.92       98.68     94.58 o 
   5   2  20       62.17      140.70    110.12 o 
  -5   3  20      151.18       12.63    182.79 o 
  -4   3  20       94.98      387.25    111.82 o 
  -3   3  20      105.53        4.97    121.43 o 
  -2   3  20       76.42      -48.46     79.73 o 
  -1   3  20       37.67      -62.82     85.78 o 
   0   3  20       72.92       22.55     92.65 o 
   1   3  20       22.62      164.27     86.48 o 
   2   3  20      140.80      198.10     94.69 o 
   3   3  20       74.73      158.45     97.25 o 
   4   3  20       59.85       78.21     97.29 o 
   5   3  20      186.31      -99.77    124.30 o 
  -4   4  20      401.06      240.90    118.59 o 
  -3   4  20     1410.37     1524.44    161.76 o 
  -2   4  20      577.71      989.42    136.18 o 
  -1   4  20      986.62      856.19    154.59 o 
   0   4  20      834.77      791.07    201.89 o 
   1   4  20      828.18      926.42    158.50 o 
   2   4  20      691.97      819.19    159.23 o 
   3   4  20     1178.46     1272.41    148.81 o 
   4   4  20      513.94      510.76    124.93 o 
  -3   5  20     1114.27     1058.72    153.86 o 
  -2   5  20     1689.96     2099.61    195.05 o 
  -1   5  20      402.72      484.79    124.91 o 
   0   5  20     1084.34     1183.87    182.26 o 
   1   5  20      414.28      349.30    182.49 o 
   2   5  20     1565.27     1662.86    204.96 o 
   3   5  20     1175.50     1405.25    201.10 o 
  -2   6  20      866.07     1003.82    196.65 o 
  -1   6  20     1580.41     1892.39    338.72 o 
   0   6  20     1271.10     1415.46    207.94 o 
   1   6  20     1625.91     1718.12    329.67 o 
   1   0  21      816.29      946.60    146.97 o 
   2   0  21        4.42      -29.08     99.43 o 
   3   0  21     1768.92     1746.71    197.99 o 
   4   0  21        3.89       73.33    133.10 o 
   5   0  21      232.98      393.97    205.62 o 
  -4   1  21      494.48      790.00    367.68 o 
  -3   1  21     1877.24     2002.26    166.04 o 
  -2   1  21     1167.54     1099.76    128.73 o 
  -1   1  21      660.03      704.34    109.94 o 
   0   1  21     1115.27     1258.10    126.46 o 
   1   1  21      671.77      766.21    142.18 o 
   2   1  21     1200.21     1442.57    187.66 o 
   3   1  21     1840.86     2419.69    223.56 o 
   4   1  21      447.92      554.77    121.49 o 
   5   1  21     1553.07     1545.07    291.54 o 
  -4   2  21      519.65      314.95    141.60 o 
  -3   2  21     1235.98     1051.50    141.70 o 
  -2   2  21     2513.71     2900.20    189.27 o 
  -1   2  21     1647.34     1717.39    147.99 o 
   0   2  21     6347.35     6812.74    269.15 o 
   1   2  21     1851.84     2008.13    159.92 o 
   2   2  21     2489.71     2713.01    184.74 o 
   3   2  21     1492.94     1692.74    218.03 o 
   4   2  21      516.07      346.82    145.21 o 
   5   2  21      684.56      685.74    241.77 o 
  -4   3  21      585.79      522.77    128.81 o 
  -3   3  21      446.22      121.39    101.96 o 
  -2   3  21      769.87      774.66    121.50 o 
  -1   3  21     1865.66     2129.26    202.90 o 
   0   3  21      715.35      790.17    147.36 o 
   1   3  21     1812.21     2198.49    207.91 o 
   2   3  21      693.36      718.65    123.13 o 
   3   3  21      382.04      365.83    113.09 o 
   4   3  21      651.23      744.38    133.62 o 
  -3   4  21       53.43       67.57    103.71 o 
  -2   4  21       28.91       42.10     97.30 o 
  -1   4  21       51.34      -16.10    108.45 o 
   0   4  21      345.61      541.99    198.09 o 
   1   4  21       45.25      133.98    120.54 o 
   2   4  21       21.15       59.43    116.78 o 
   3   4  21       58.78      177.27    128.53 o 
  -2   5  21      269.13      370.69    229.06 o 
  -1   5  21      164.59      303.04    207.83 o 
   0   5  21       12.14      -11.26    125.77 o 
   1   5  21      184.79      133.94    186.83 o 
   2   5  21      235.03      371.90    205.78 o 
   1   0  22     1571.24     1886.68    211.79 o 
   2   0  22      158.74        1.27    174.08 o 
   3   0  22       46.89       67.52    124.11 o 
   4   0  22     1244.77     1198.29    260.42 o 
  -4   1  22      274.18       31.69    164.76 o 
  -3   1  22      296.58      436.35    111.00 o 
  -2   1  22      268.03      345.42    106.67 o 
  -1   1  22      666.37      611.76    146.62 o 
   1   1  22      753.95      780.44    562.80 o 
   2   1  22      300.34      339.97    137.21 o 
   3   1  22      400.94      386.38    143.19 o 
   4   1  22      261.34      308.31    116.67 o 
  -4   2  22       71.13      138.43    196.72 o 
  -3   2  22      376.23      479.86    120.14 o 
  -2   2  22      590.45      748.82    142.14 o 
  -1   2  22       91.32       22.24    109.66 o 
   0   2  22     1420.87     1517.67    244.21 o 
   1   2  22       85.40      143.18     94.78 o 
   2   2  22      547.54      547.48    149.29 o 
   3   2  22      385.08      162.09    144.40 o 
  -3   3  22      280.58      -14.97    166.07 o 
  -2   3  22       52.12       62.96     97.62 o 
  -1   3  22       13.94      -87.90    138.12 o 
   0   3  22       38.32      122.74    115.41 o 
   1   3  22       15.40       15.72    113.37 o 
   2   3  22       73.78       49.27     96.88 o 
   3   3  22      308.03      641.75    140.86 o 
  -2   4  22      447.66      509.30    185.65 o 
  -1   4  22      407.72      563.52    206.54 o 
   0   4  22      808.68     1056.05    243.60 o 
   1   4  22      317.20      353.99    200.60 o 
   2   4  22      339.58      157.22    212.85 o 
   1   0  23       67.31       -3.96    160.04 o 
   2   0  23      752.55      914.34    171.05 o 
   3   0  23       65.89       52.35    132.14 o 
  -3   1  23     1002.61     1148.47    186.75 o 
  -2   1  23       21.15      163.22    124.98 o 
  -1   1  23     1399.33     1683.50    276.02 o 
   1   1  23     1485.03     1254.88    185.04 o 
   2   1  23       22.69        0.46    123.17 o 
   3   1  23     1039.73     1115.53    254.29 o 
  -3   2  23       54.99      117.87    109.05 o 
  -2   2  23     1913.75     1964.95    175.23 o 
  -1   2  23      118.13       57.99    161.94 o 
   0   2  23     2831.14     3653.21    366.04 o 
   1   2  23      138.02      225.44    201.89 o 
   2   2  23     2111.75     2203.36    230.51 o 
   3   2  23       42.77      -81.05    179.29 o 
  -2   3  23      116.80       28.14    168.64 o 
  -1   3  23      817.65      972.64    236.52 o 
   0   3  23       41.56      -65.90    152.20 o 
   1   3  23      738.55      839.41    192.27 o 
   2   3  23      120.24      165.66    107.06 o 
                                                 
